# Supplementary material for: Functional Characterisation of NF-YCs in True Leaf Biomass Accumulation
Source: Plants (Basel). 2026 Jun 10;15(12):1789. doi: 10.3390/plants15121789 (PMC13306752; doi:10.3390/plants15121789)
Supplement: Supplementary file 1 [file plants-15-01789-s001.zip]

Archive with 2 entries (2 files):
- plants-4337609-Supplementary Figures.pdf
- plants-4337609-Supplementary Tables.xlsx
