# Supplementary material for: Functional Characterisation of NF-YCs in True Leaf Biomass Accumulation
Source: Plants (Basel). 2026 Jun 10;15(12):1789. doi: 10.3390/plants15121789 (PMC13306752; doi:10.3390/plants15121789)
Supplement: Supplementary file 1 [file plants-15-01789-s001.zip › plants-4337609-Supplementary Tables.xlsx]

## Sheet: Supplementary Tab. S1
Supplementary Tab. S1 Primers used in this study.
Pirmer	Sequence
BAT1-qPCR-F	TTACATGGCCCCACTGTGTC
BAT1-qPCR-R	GGTCCAAGCCAATCCTCACA
GRACE-qPCR-F	AGTTCAGGTGGATCATCGCC
GRACE-qPCR-R	TCCATCAGGCAATACGCCTC
HY5-qPCR-F	GGCTTACTTGAGCGAGTTGG
HY5-qPCR-R	AAAAGCATTGACGTTGCAGGT
HYH-qPCR-F	AGCACAAAACTGAGGAAAGTGA
HYH-qPCR-R	AGCTCCGGATTGTTGACTCC
SAUR21-qPCR-F	TCAATGTGACTTCTCGGCTCC
SAUR21-qPCR-R	TGGACCATGATCTCGTGTCTATTG
TNY-qPCR-F	GTCCGAAAGAGGAACTGGGG
TNY-qPCR-R	TGATGCTAAGAGCGGCTACG
HY5-ChIP-F1	GTCCAAGGACAGGAATGGGG
HY5-ChIP-R1	ATCGTGGAGAAAGGTGAGCC
HY5-ChIP-F2	ACGGAGTTCCAGATAAGCGAG
HY5-ChIP-R2	TAGTCCAACATATCCAGCCACAC
HY5-ChIP-F3	ATGCTGTGAATAGAATGCTGTG
HY5-ChIP-R3	TCGCTTATCTGGAACTCCGTC
SAUR21-ChIP-F1	CGTTCTATCATCAACCAACAACA
SAUR21-ChIP-R1	GACTTCTCACCAAAGCCATATCT
SAUR21-ChIP-F2	TGAGGAAACAGTCCCTTGTG
SAUR21-ChIP-R2	AGCGTGGGACAGACTAGAAC
SAUR21-ChIP-F3	AACTGTCATGTGTGGTCCTC
SAUR21-ChIP-R3	TTACCTCATGTCTGTGGTGC
SAUR21-ChIP-F4	TGGATTTTTAAGCTAGCCACCC
SAUR21-ChIP-R4	TGTACGTTGGCGAAGACCAG
BAT1-ChIP-F1	TTTGGTCGGTTGGTTCCGAG
BAT1-ChIP-R1	TGCAGACGCCAAACTCAAAC
HYH-ChIP-F1	GGAAAAGAAAACACAGATACACACC
HYH-ChIP-R1	TGGGGCCACTCAAAGTCTG
HYH-ChIP-F2	TTCGGAATGATTGACTGAATTTACA
HYH-ChIP-R2	TTTGCATGGCGTAATAGGCA
HYH-ChIP-F3	TGATCATGGGTTGGGAAAGATG
HYH-ChIP-R3	GACGCGGGAAATCACTCATAA
GRACE-ChIP-F1	AAGTCAACTAGTGCCGTCCA
GRACE-ChIP-R1	TGCTTCTCCAGAGATTTAAAAGTG
GRACE-ChIP-F2	TACACGCATTTGACTCTTATCACG
GRACE-ChIP-R2	CGGCACTAGTTGACTTACTTCG
TNY-ChIP-F1	GTTCTGTCAAGTGAATGTATCCAAC
TNY-ChIP-R1	TTTGCTTGTGTTTAGATGACCC
TNY-ChIP-F2	ACCCATCAAACTCTGTCTCTCAC
TNY-ChIP-R2	ACCAAAAACATCAATGCCACACT
TNY-ChIP-F3	ACATTGGTTTAGTGTGGCATTGA
TNY-ChIP-R3	TGAAGCTATCATTGGTGAAGAGC
NF-YC9-62SK-F	AGAACTAGTggatccATGGATCAACAAGACCATGGACAGT
NF-YC9-62SK-R	GGTATCGATaagcttATTTTCCTGGTCAGGTTGGTCAGGT
HY5-0800-F	GGTATCGATaagcttCCAGTAGCAGCACCTGAGAACTC
HY5-0800-R	AGAACTAGTggatccTGTTCCTGCATTTTTCTTACTC
HYH-0800-F	GGTATCGATaagcttTCAGAAGGTTGATCATGGGTTGG
HYH-0800-R	AGAACTAGTggatccTGGAGAGACATCAATATCTTTTTG
SAUR21-0800-F	GGTATCGATaagcttGCGGAACATCTTCATTGAAGCTG
SAUR21-0800-R	AGAACTAGTggatccCCAATAGACTTCTCACCAAAGCC

## Sheet: Supplementary Tab. S2
Supplementary Tab. S2 List of differentially expressed genes between nf‑ycT and Col‑0.
GeneID	Symbol	log2FoldChange	FDR	regulated	nf-ycQ_1 (FPKM)	nf-ycQ_2 (FPKM)	nf-ycQ_3 (FPKM)	WT_1 (FPKM)	WT_2 (FPKM)	WT_3 (FPKM)	GO annotation
AT1G01060	LHY	3.11936	5.29481e-65	up	11.3442	10.4865	7.97829	0.956412	1.23429	1.08249	GO:0009409//response to cold;GO:0007623//circadian rhythm;GO:0048574//long-day photoperiodism, flowering;GO:0043433//negative regulation of DNA-binding transcription factor activity;GO:0042754//negative regulation of circadian rhythm;GO:0006355//regulation of transcription, DNA-templated;GO:0042752//regulation of circadian rhythm;
AT3G22840	ELIP1	3.54968	1.76588e-58	up	15.3072	11.4768	11.2645	0.963264	1.06648	1.06021	GO:0010380//regulation of chlorophyll biosynthetic process;GO:0010030//positive regulation of seed germination;GO:0010117//photoprotection;GO:0034605//cellular response to heat;GO:0071491//cellular response to red light;GO:0071490//cellular response to far red light;GO:0071486//cellular response to high light intensity;GO:0080167//response to karrikin;GO:0071492//cellular response to UV-A;GO:0009…
AT2G42530	COR15B	-2.56229	1.95681e-40	down	1.07751	1.54008	1.35298	7.81651	7.433	7.3509	GO:0010150//leaf senescence;GO:0009631//cold acclimation;GO:0009737//response to abscisic acid;GO:0050832//defense response to fungus;GO:0009409//response to cold;
AT4G25470	CBF2	2.6032	4.74768e-30	up	8.18942	7.31833	8.31003	1.30833	1.00781	1.40786	GO:0009409//response to cold;GO:0006355//regulation of transcription, DNA-templated;GO:0009631//cold acclimation;
AT5G11260	HY5	2.29325	1.44716e-23	up	19.6046	12.427	12.1228	3.2205	2.6919	2.69403	GO:0009738//abscisic acid-activated signaling pathway;GO:0009958//positive gravitropism;GO:0010017//red or far-red light signaling pathway;GO:0006355//regulation of transcription, DNA-templated;GO:0010099//regulation of photomorphogenesis;GO:0009787//regulation of abscisic acid-activated signaling pathway;GO:0009740//gibberellic acid mediated signaling pathway;GO:0010218//response to far red ligh…
AT5G24470	PRR5	-1.87249	7.38965e-20	down	5.56487	8.3199	8.99696	23.2198	25.3938	32.1774	GO:0045892//negative regulation of transcription, DNA-templated;GO:0010218//response to far red light;GO:0007623//circadian rhythm;GO:0048511//rhythmic process;GO:0009640//photomorphogenesis;GO:0010114//response to red light;GO:0006355//regulation of transcription, DNA-templated;GO:0051170//import into nucleus;GO:0000160//phosphorelay signal transduction system;
AT1G13950	ELF5A-1	-1.46281	7.81304e-15	down	3.67388	3.15247	3.63067	9.1557	10.081	8.6	GO:0045901//positive regulation of translational elongation;GO:0045905//positive regulation of translational termination;GO:0006452//translational frameshifting;GO:0006413//translational initiation;GO:0010089//xylem development;
AT3G17860	JAZ3	-1.49895	7.87624e-15	down	12.1699	14.0889	17.7072	34.855	35.5082	49.3995	GO:2000022//regulation of jasmonic acid mediated signaling pathway;GO:0031347//regulation of defense response;GO:0009867//jasmonic acid mediated signaling pathway;GO:0009611//response to wounding;GO:0006952//defense response;
AT1G75040	PR5	-2.3266	9.95991e-15	down	1.03894	1.66347	1.79632	6.43911	9.59209	5.89102	GO:0031540//regulation of anthocyanin biosynthetic process;GO:0010224//response to UV-B;GO:0006952//defense response;GO:0009615//response to virus;GO:0009627//systemic acquired resistance;GO:0046686//response to cadmium ion;
AT2G18050	HIS1-3	-2.79928	6.90815e-10	down	0.186983	0.634024	0.506424	3.2607	2.52487	3.34149	GO:0031936//negative regulation of chromatin silencing;GO:0009414//response to water deprivation;GO:0006355//regulation of transcription, DNA-templated;GO:0045910//negative regulation of DNA recombination;GO:0016584//nucleosome positioning;GO:0030261//chromosome condensation;GO:0006334//nucleosome assembly;
AT5G45340	CYP707A3	1.34673	2.99029e-09	up	3.76646	4.09803	3.19613	1.37947	1.18801	1.56253	GO:0009414//response to water deprivation;GO:0055114//oxidation-reduction process;GO:0046345//abscisic acid catabolic process;GO:0016125//sterol metabolic process;GO:0009639//response to red or far red light;GO:0071456//cellular response to hypoxia;GO:0009687//abscisic acid metabolic process;
AT4G25490	CBF1	1.82116	1.31726e-07	up	2.96135	3.33343	2.93091	1.0789	0.537233	0.854054	GO:0009631//cold acclimation;GO:0045893//positive regulation of transcription, DNA-templated;GO:0009409//response to cold;GO:0009414//response to water deprivation;
AT1G15580	IAA5	-2.17419	5.91763e-07	down	0.665797	0.514986	0.59689	2.19133	2.44222	3.30664	GO:0006355//regulation of transcription, DNA-templated;GO:0009733//response to auxin;GO:0009734//auxin-activated signaling pathway;
AT1G53160	SPL4	-1.54723	9.16023e-07	down	1.93742	1.363	1.94394	6.87928	4.06261	4.60578	GO:0010321//regulation of vegetative phase change;GO:0006355//regulation of transcription, DNA-templated;GO:0009908//flower development;
AT5G46350	WRKY8	-3.16169	1.26759e-06	down	0.13972	0.284222	0.217897	0.969839	1.1708	3.51242	GO:1901002//positive regulation of response to salt stress;GO:0051607//defense response to virus;GO:0009737//response to abscisic acid;GO:0006355//regulation of transcription, DNA-templated;GO:0050832//defense response to fungus;GO:0042742//defense response to bacterium;GO:0070301//cellular response to hydrogen peroxide;
AT1G72520	LOX4	-1.09151	2.21562e-06	down	8.42729	14.5078	10.1869	19.1863	20.7877	27.9745	GO:0009617//response to bacterium;GO:0031408//oxylipin biosynthetic process;GO:0009695//jasmonic acid biosynthetic process;GO:0009901//anther dehiscence;GO:0048653//anther development;GO:0010193//response to ozone;GO:0009611//response to wounding;GO:0080086//stamen filament development;GO:0034440//lipid oxidation;GO:0006952//defense response;GO:0009555//pollen development;
AT4G14560	IAA1	-1.38078	2.44634e-06	down	3.64743	6.48642	6.8635	11.3404	13.9118	17.4788	GO:0009734//auxin-activated signaling pathway;GO:0006355//regulation of transcription, DNA-templated;GO:0009733//response to auxin;
AT5G24780	VSP1	-7.38705	1.4242e-05	down	0.036715	0.045501	0	1.79054	1.76071	15.9594	GO:0016311//dephosphorylation;GO:0009753//response to jasmonic acid;GO:0006952//defense response;
AT4G08950	EXO	-1.0508	1.84754e-05	down	10.2838	11.0355	14.1051	32.1343	19.7787	18.9194	GO:0009741//response to brassinosteroid;
AT1G30135	JAZ8	-1.65806	9.61021e-05	down	0.909612	1.03388	1.1896	4.07058	2.12884	3.34789	GO:2000022//regulation of jasmonic acid mediated signaling pathway;GO:0031347//regulation of defense response;GO:0006952//defense response;GO:0009611//response to wounding;
AT3G47340	ASN1	-2.75717	0.000116499	down	3.08039	4.99054	7.64086	27.3741	19.6099	56.2181	GO:0006541//glutamine metabolic process;GO:0006529//asparagine biosynthetic process;GO:0009646//response to absence of light;GO:0043617//cellular response to sucrose starvation;GO:0009063//cellular amino acid catabolic process;GO:0009750//response to fructose;GO:0070981//L-asparagine biosynthetic process;GO:0009744//response to sucrose;GO:0009749//response to glucose;
AT3G03450	RGL2	1.02539	0.000129306	up	3.19999	2.92057	2.26643	1.47131	1.456	1.03206	GO:0009867//jasmonic acid mediated signaling pathway;GO:2000033//regulation of seed dormancy process;GO:0009863//salicylic acid mediated signaling pathway;GO:0010187//negative regulation of seed germination;GO:2000377//regulation of reactive oxygen species metabolic process;GO:0009740//gibberellic acid mediated signaling pathway;GO:0009739//response to gibberellin;GO:0009938//negative regulation …
AT5G18270	ANAC087	-2.25738	0.000257205	down	0.534281	0.231241	0.411641	1.304	0.885777	3.29665	GO:0006355//regulation of transcription, DNA-templated;
AT3G13730	CYP90D1	-1.11809	0.000484257	down	2.12448	2.07354	2.48393	6.08041	5.32581	2.78596	GO:0007275//multicellular organism development;GO:0010268//brassinosteroid homeostasis;GO:0016132//brassinosteroid biosynthetic process;GO:0048443//stamen development;GO:0048441//petal development;GO:0016125//sterol metabolic process;GO:0055114//oxidation-reduction process;GO:0048366//leaf development;
AT1G24260		-1.08065	0.000846647	down	1.64662	1.36804	1.96622	4.24885	3.36312	2.76179	GO:0010093//specification of floral organ identity;GO:0001708//cell fate specification;GO:0048481//plant ovule development;GO:0007275//multicellular organism development;GO:0048833//specification of floral organ number;GO:0045944//positive regulation of transcription by RNA polymerase II;GO:0009908//flower development;
AT1G56650	PAP1	-1.38379	0.00163411	down	2.06408	2.379	1.48855	3.22251	3.71526	7.91988	GO:0030154//cell differentiation;GO:0050832//defense response to fungus;GO:0009723//response to ethylene;GO:0009745//sucrose mediated signaling;GO:0009718//anthocyanin-containing compound biosynthetic process;GO:0009733//response to auxin;GO:0031540//regulation of anthocyanin biosynthetic process;GO:0009867//jasmonic acid mediated signaling pathway;GO:0046283//anthocyanin-containing compound meta…
AT5G18030	SAUR21	-1.01855	0.00172128	down	3.01494	6.17715	6.21362	9.82058	10.0207	10.2429	GO:0040008//regulation of growth;GO:0009734//auxin-activated signaling pathway;GO:0007275//multicellular organism development;
AT3G57260	BGL2	-3.79352	0.00276638	down	0.40926	0.191898	0.408308	0.846469	10.6377	2.93894	GO:0009627//systemic acquired resistance;GO:0009409//response to cold;GO:0005975//carbohydrate metabolic process;
AT4G31910	BAT1	1.05767	0.00323753	up	2.04839	3.39495	2.05141	1.05068	1.41352	0.991977	GO:0016132//brassinosteroid biosynthetic process;GO:0009741//response to brassinosteroid;GO:0009737//response to abscisic acid;GO:0001558//regulation of cell growth;GO:0009733//response to auxin;GO:0010087//phloem or xylem histogenesis;
AT1G17420	LOX3	-1.70133	0.0032988	down	8.72029	11.9209	10.3797	21.7134	22.0693	53.187	GO:0080086//stamen filament development;GO:0009620//response to fungus;GO:0009753//response to jasmonic acid;GO:0034440//lipid oxidation;GO:0009901//anther dehiscence;GO:0009695//jasmonic acid biosynthetic process;GO:0048653//anther development;GO:0006952//defense response;GO:0031408//oxylipin biosynthetic process;GO:0009611//response to wounding;GO:0009555//pollen development;GO:0009644//respons…
AT5G57560	TCH4	-1.39218	0.00369437	down	15.8138	11.4771	22.922	54.8893	30.3521	41.8266	GO:0009612//response to mechanical stimulus;GO:0071456//cellular response to hypoxia;GO:0009733//response to auxin;GO:0010411//xyloglucan metabolic process;GO:0009741//response to brassinosteroid;GO:0009664//plant-type cell wall organization;GO:0009408//response to heat;GO:0009409//response to cold;GO:0042546//cell wall biogenesis;
AT3G04070	NAC047	-3.88697	0.0064578	down	0.158298	0.166772	0.365636	1.07233	0.704092	8.29839	GO:0010365//positive regulation of ethylene biosynthetic process;GO:0006355//regulation of transcription, DNA-templated;GO:0009793//embryo development ending in seed dormancy;GO:0009413//response to flooding;
AT1G52890	NAC019	-2.85242	0.00838292	down	1.87816	1.56338	1.61783	5.36068	3.80162	25.8577	GO:0006355//regulation of transcription, DNA-templated;GO:0009414//response to water deprivation;
AT1G52827	CDT1	-1.13712	0.00904919	down	1.38607	1.72506	2.46863	3.9548	3.42116	4.6143	GO:0071585//detoxification of cadmium ion;
AT3G25760	AOC1	-1.41842	0.00987056	down	28.5728	45.167	39.6976	67.784	76.7726	147.342	GO:0009695//jasmonic acid biosynthetic process;GO:0009269//response to desiccation;
AT5G07440	GDH2	-1.64198	0.0107687	down	6.07667	8.81371	7.81405	13.8297	17.3696	38.2806	GO:0006538//glutamate catabolic process;GO:0055114//oxidation-reduction process;GO:0046686//response to cadmium ion;
AT3G45140	LOX2	-1.26162	0.0117474	down	111.58	171.637	180.442	268.31	292.278	512.95	GO:0034440//lipid oxidation;GO:0031408//oxylipin biosynthetic process;GO:0051707//response to other organism;GO:0009695//jasmonic acid biosynthetic process;GO:0009414//response to water deprivation;GO:0010597//green leaf volatile biosynthetic process;GO:0080027//response to herbivore;GO:0009620//response to fungus;GO:0009753//response to jasmonic acid;GO:0009617//response to bacterium;GO:0009611/…
AT5G59320	LTP3	-4.95057	0.0132321	down	0.787002	1.99355	1.72822	4.65154	2.02108	129.351	GO:0009414//response to water deprivation;GO:0006869//lipid transport;GO:0009737//response to abscisic acid;
AT1G02930	GSTF6	-3.68941	0.0162567	down	4.09538	6.13844	5.62591	9.83024	16.158	170.279	GO:0006979//response to oxidative stress;GO:0009414//response to water deprivation;GO:0009407//toxin catabolic process;GO:0046686//response to cadmium ion;GO:0042742//defense response to bacterium;GO:0006749//glutathione metabolic process;
AT3G09520	EXO70H4	-1.91571	0.0198992	down	0.065282	0.455423	0.323497	0.47773	0.75481	1.90085	GO:0006887//exocytosis;GO:0015031//protein transport;
AT1G52400	BGLU18	-1.49902	0.0241302	down	35.7653	44.9968	35.4488	66.5964	74.0595	174.807	GO:0009789//positive regulation of abscisic acid-activated signaling pathway;GO:0009687//abscisic acid metabolic process;GO:0009737//response to abscisic acid;GO:0019762//glucosinolate catabolic process;GO:0050832//defense response to fungus;GO:0009738//abscisic acid-activated signaling pathway;GO:0009651//response to salt stress;GO:0009414//response to water deprivation;GO:0010119//regulation of…
AT2G36270	ABI5	1.20112	0.0294948	up	0.876623	0.905299	0.539774	0.344423	0.212176	0.379641	GO:0048316//seed development;GO:0045893//positive regulation of transcription, DNA-templated;GO:0006355//regulation of transcription, DNA-templated;GO:0009737//response to abscisic acid;GO:0009651//response to salt stress;GO:0010187//negative regulation of seed germination;GO:0009738//abscisic acid-activated signaling pathway;GO:0010182//sugar mediated signaling pathway;GO:0010200//response to ch…
AT5G66400	RAB18	-3.86348	0.0367909	down	0.353536	3.34894	0.874419	3.71406	5.05444	55.4766	GO:0009414//response to water deprivation;GO:0009737//response to abscisic acid;GO:0009631//cold acclimation;GO:0009961//response to 1-aminocyclopropane-1-carboxylic acid;
AT2G33380	RD20	-3.78517	0.0387251	down	4.43603	6.75291	4.56095	7.15847	8.76022	193.794	GO:1902609//(R)-2-hydroxy-alpha-linolenic acid biosynthetic process;GO:0009409//response to cold;GO:0009269//response to desiccation;GO:0050832//defense response to fungus;GO:0009651//response to salt stress;GO:0055114//oxidation-reduction process;GO:2000377//regulation of reactive oxygen species metabolic process;GO:0031407//oxylipin metabolic process;GO:0009737//response to abscisic acid;GO:000…
AT2G43570	CHI	-4.75029	0.0409553	down	0.197414	1.00177	0.209046	0.332628	1.0523	36.1654	GO:0009627//systemic acquired resistance;GO:0000272//polysaccharide catabolic process;GO:0006032//chitin catabolic process;GO:0010150//leaf senescence;GO:0016998//cell wall macromolecule catabolic process;GO:0072722//response to amitrole;GO:0009615//response to virus;GO:0010272//response to silver ion;
AT1G66760	AT1G66760	-1.79968	0.041686	down	3.33988	4.15582	3.84386	6.31608	6.99002	24.8471	GO:0009611//response to wounding;GO:0055085//transmembrane transport;
AT4G30270	XTH24	-1.28244	0.0421865	down	18.1755	28.0261	47.2263	59.7281	64.3871	95.388	GO:0009739//response to gibberellin;GO:0010411//xyloglucan metabolic process;GO:0009828//plant-type cell wall loosening;GO:0009740//gibberellic acid mediated signaling pathway;GO:0071669//plant-type cell wall organization or biogenesis;GO:0009741//response to brassinosteroid;GO:0007568//aging;GO:0042546//cell wall biogenesis;
AT2G37060	NF-YB8	3.70383	5.05948e-150	up	61.1197	57.2647	48.1343	4.34781	3.53559	4.12179	GO:0045893//positive regulation of transcription, DNA-templated;
AT3G53650	AT3G53650	2.51548	7.36058e-108	up	37.7232	36.4565	34.9954	6.17703	6.40257	5.79713	GO:0006334//nucleosome assembly;
AT1G54830	NF-YC3	-6.21723	9.50271e-98	down	0.164107	0.135279	0.321698	17.7425	16.9536	20.0044	GO:0009738//abscisic acid-activated signaling pathway;GO:0006355//regulation of transcription, DNA-templated;GO:0048574//long-day photoperiodism, flowering;GO:0009740//gibberellic acid mediated signaling pathway;GO:0010029//regulation of seed germination;GO:2000306//positive regulation of photomorphogenesis;
AT1G13650	AT1G13650	-3.56804	1.26287e-96	down	6.48057	4.54473	7.96612	85.6075	71.2686	71.7637	#N/A
AT1G29720	AT1G29720	-3.10904	4.28606e-75	down	0.525513	0.59902	0.601169	4.87636	4.99443	4.48563	GO:0046777//protein autophosphorylation;GO:0016310//phosphorylation;
AT5G36910	THI2.2	-5.35349	2.66918e-73	down	0.50565	0.578939	0.541495	15.2257	23.0892	26.9039	GO:0009405//pathogenesis;GO:0006952//defense response;
AT5G56500	Cpn60beta3	-2.1781	1.86102e-49	down	2.17484	2.36524	2.86838	11.2618	11.1648	10.1903	GO:0042026//protein refolding;GO:0045041//protein import into mitochondrial intermembrane space;GO:0006458//'de novo' protein folding;
AT1G66100	AT1G66100	-3.79754	1.08064e-48	down	2.81807	3.65948	3.64883	32.807	36.1577	66.8511	GO:0006952//defense response;
AT2G46830	CCA1	1.63414	7.57299e-48	up	44.8361	41.0518	34.1414	12.2064	12.8093	12.9037	GO:0010468//regulation of gene expression;GO:0045892//negative regulation of transcription, DNA-templated;GO:0007623//circadian rhythm;GO:0042754//negative regulation of circadian rhythm;GO:0045893//positive regulation of transcription, DNA-templated;GO:0009409//response to cold;GO:0048574//long-day photoperiodism, flowering;GO:0010243//response to organonitrogen compound;GO:0043254//regulation o…
AT4G30140	CDEF1	-1.49546	2.03961e-43	down	28.7206	23.1872	26.9159	68.9923	69.0328	75.902	GO:0016042//lipid catabolic process;
AT1G29395	COR413IM1	-1.93453	7.03316e-42	down	9.75748	12.2084	10.7949	36.6654	38.5075	45.241	GO:0009631//cold acclimation;GO:0042631//cellular response to water deprivation;GO:0070417//cellular response to cold;GO:0009737//response to abscisic acid;
AT4G00750	AT4G00750	-1.99158	1.98721e-41	down	3.59743	3.67973	3.49156	13.9993	11.6883	15.5615	GO:0032259//methylation;
AT5G63470	NF-YC4	-1.38202	2.7868e-38	down	15.0103	17.3216	14.8863	39.4479	38.8771	39.1752	GO:0009738//abscisic acid-activated signaling pathway;GO:0051247//positive regulation of protein metabolic process;GO:0009740//gibberellic acid mediated signaling pathway;GO:2000306//positive regulation of photomorphogenesis;GO:2000905//negative regulation of starch metabolic process;GO:0048586//regulation of long-day photoperiodism, flowering;GO:0006355//regulation of transcription, DNA-template…
MSTRG.6006.1	MSTRG.6006.1	-1.16883	3.16908e-35	down	22.6209	20.2504	23.0222	48.9649	48.2519	45.5544	#N/A
AT5G44530	AT5G44530	-1.24675	3.75286e-35	down	8.13094	8.49513	8.25166	20.0383	17.6906	19.0622	GO:0006508//proteolysis;
AT1G53490	HEI10	2.67022	1.40091e-34	up	5.88596	4.48324	4.41938	0.858056	0.85493	0.825556	GO:0051026//chiasma assembly;GO:0051321//meiotic cell cycle;GO:0007131//reciprocal meiotic recombination;GO:0035825//homologous recombination;
AT2G40520	AT2G40520	-1.65618	7.13441e-32	down	3.38957	3.41845	3.82245	10.3463	11.0521	11.8277	#N/A
AT5G37260	RVE2	2.06528	2.5469e-29	up	19.2972	17.9103	16.2928	3.31755	3.99624	4.94446	GO:0006355//regulation of transcription, DNA-templated;GO:0009909//regulation of flower development;GO:0009845//seed germination;GO:0007623//circadian rhythm;
AT3G48590	NF-YC1	-1.80489	2.14618e-28	down	5.25547	6.94567	7.51067	22.7038	21.8368	21.8689	GO:0045893//positive regulation of transcription, DNA-templated;GO:0006355//regulation of transcription, DNA-templated;GO:2000306//positive regulation of photomorphogenesis;
AT2G26560	PLA2A	-4.07639	3.54598e-28	down	0.38785	0.376213	0.428216	3.80131	5.85446	9.98287	GO:0046686//response to cadmium ion;GO:0031408//oxylipin biosynthetic process;GO:0016042//lipid catabolic process;GO:0009626//plant-type hypersensitive response;GO:0051607//defense response to virus;GO:0071456//cellular response to hypoxia;GO:0006629//lipid metabolic process;GO:0008219//cell death;
AT3G63160	F16M2_10	-1.45899	1.60962e-25	down	93.936	110.448	132.921	317.027	284.512	292.797	GO:0008150//biological_process;
AT4G15430	AT4G15430	1.71325	8.21932e-24	up	5.5159	4.53814	4.67919	1.37972	1.3065	1.57693	#N/A
AT2G34600	JAZ7	-2.03624	1.30926e-23	down	7.22722	8.1216	10.129	40.6865	26.4318	33.5708	GO:0009753//response to jasmonic acid;GO:2000022//regulation of jasmonic acid mediated signaling pathway;GO:0031347//regulation of defense response;GO:0009611//response to wounding;GO:0006952//defense response;GO:0010200//response to chitin;
AT1G53480	MRD1	10.902	1.60017e-23	up	27.8663	25.6485	26.9155	0.002756	0.006957	0	GO:0008150//biological_process;
AT5G15950	AT5G15950	1.56095	1.71257e-23	up	20.7214	20.1802	18.0677	7.79026	5.93463	5.44726	GO:0006557//S-adenosylmethioninamine biosynthetic process;GO:0008295//spermidine biosynthetic process;GO:0006597//spermine biosynthetic process;
AT5G12110	AT5G12110	1.09461	1.71257e-23	up	49.4927	43.1709	45.9526	22.7682	18.867	20.7971	#N/A
AT3G02380	COL2	1.27638	2.85819e-23	up	26.6603	22.987	20.3037	9.52592	9.79112	8.46775	GO:0009909//regulation of flower development;GO:0009658//chloroplast organization;
AT3G53340	NF-YB10	1.277	1.66776e-22	up	23.4511	21.0912	25.5591	9.86105	9.24829	8.67016	GO:0045893//positive regulation of transcription, DNA-templated;GO:0019760//glucosinolate metabolic process;
AT3G14200	AT3G14200	1.36396	4.42776e-22	up	36.3824	28.4463	32.5606	13.2249	10.5791	12.568	GO:0008150//biological_process;
AT2G16660	AT2G16660	-1.49124	1.75984e-21	down	29.6007	29.9849	37.0511	76.9109	80.0987	102.853	GO:0080167//response to karrikin;
AT5G02940	AT5G02940	-1.37193	1.04097e-20	down	46.9763	51.8834	57.4099	133.014	105.866	149.412	GO:0006813//potassium ion transport;
AT2G26150	HSFA2	2.11968	1.56001e-20	up	14.309	10.4032	12.9468	2.38516	1.9663	3.53713	GO:0061408//positive regulation of transcription from RNA polymerase II promoter in response to heat stress;GO:0034620//cellular response to unfolded protein;GO:0045893//positive regulation of transcription, DNA-templated;GO:0009408//response to heat;GO:0001666//response to hypoxia;GO:0010200//response to chitin;GO:0034605//cellular response to heat;GO:0043618//regulation of transcription from RN…
AT5G24420	PGL5	-2.28532	1.64892e-20	down	3.00631	3.93764	3.57636	12.5065	14.2079	22.7244	GO:0005975//carbohydrate metabolic process;GO:0009051//pentose-phosphate shunt, oxidative branch;
AT4G22505	AT4G22505	-1.10068	8.33194e-20	down	30.0805	34.8502	32.3212	74.5071	67.9981	58.4472	#N/A
AT5G17300	RVE1	1.50176	8.33194e-20	up	14.8124	14.5669	15.0703	3.91269	5.4406	5.75598	GO:0006355//regulation of transcription, DNA-templated;GO:0009734//auxin-activated signaling pathway;GO:0009851//auxin biosynthetic process;GO:0010600//regulation of auxin biosynthetic process;GO:0007623//circadian rhythm;
AT5G58310	MES18	-2.34583	1.63885e-19	down	1.26952	1.67443	1.98232	9.11142	8.7335	6.4953	GO:0009694//jasmonic acid metabolic process;GO:0009696//salicylic acid metabolic process;
AT5G47240	NUDT8	-1.67272	1.99138e-19	down	23.1687	26.7584	29.364	68.5229	69.8185	106.674	GO:0007165//signal transduction;GO:0009611//response to wounding;
AT4G01200	AT4G01200	2.15194	2.26891e-19	up	5.7002	6.49462	5.84978	1.53758	1.2836	1.06542	GO:0008150//biological_process;
AT1G54690	GAMMA-H2AX	1.10535	3.89276e-19	up	67.5569	58.9494	63.8303	30.4558	30.2778	24.5047	GO:0006342//chromatin silencing;GO:0006325//chromatin organization;
AT5G65140	TPPJ	-1.43115	3.91479e-19	down	3.4708	4.14737	4.6714	10.6598	10.2636	11.4207	GO:0046686//response to cadmium ion;GO:0005992//trehalose biosynthetic process;
AT4G14540	NF-YB3	1.03433	4.12935e-19	up	39.1739	37.9463	33.7793	18.4229	17.5848	16.1046	GO:0045893//positive regulation of transcription, DNA-templated;
AT1G28610	AT1G28610	-1.06018	6.32531e-19	down	5.83239	6.20014	6.11724	11.8033	12.3593	12.4634	GO:0016042//lipid catabolic process;
AT1G08970	NF-YC9	-1.25778	1.64429e-18	down	9.12769	6.95675	10.2065	23.458	22.3237	23.755	GO:0009738//abscisic acid-activated signaling pathway;GO:0010029//regulation of seed germination;GO:0006355//regulation of transcription, DNA-templated;GO:0009740//gibberellic acid mediated signaling pathway;GO:2000306//positive regulation of photomorphogenesis;
AT5G64110	AT5G64110	-1.65001	1.7416e-18	down	4.29735	6.19832	6.18675	16.9126	14.8923	18.6527	GO:0006950//response to stress;GO:0055114//oxidation-reduction process;GO:0006979//response to oxidative stress;GO:0042744//hydrogen peroxide catabolic process;
AT1G28050	BBX13	-1.66722	3.20888e-18	down	3.68168	4.57981	4.39926	12.7192	10.3593	15.6314	GO:0006355//regulation of transcription, DNA-templated;
AT3G22740	HMT3	-2.02121	7.34092e-18	down	3.68896	5.20475	5.55622	16.1122	15.3857	25.0204	GO:0009086//methionine biosynthetic process;GO:0033528//S-methylmethionine cycle;GO:0032259//methylation;
AT3G51000	AT3G51000	-1.38241	8.68904e-18	down	5.96768	6.80732	6.61151	14.2261	15.7962	18.6625	#N/A
AT1G32450	NRT1.5	-2.18473	2.18523e-17	down	2.61394	2.46557	3.52613	9.92238	10.0388	17.8104	GO:0055075//potassium ion homeostasis;GO:0015706//nitrate transport;GO:0015386//potassium:proton antiporter activity;GO:0010150//leaf senescence;GO:1902600//proton transmembrane transport;GO:0010167//response to nitrate;
AT2G32150	AT2G32150	-1.40022	8.2699e-17	down	49.6583	52.3776	60.1585	125.342	111.592	167.226	#N/A
AT4G01390	AT4G01390	3.0474	1.151e-16	up	8.55227	10.2661	5.48457	0.833937	1.42381	0.554995	GO:0008150//biological_process;
AT1G61610	AT1G61610	-2.39944	4.00186e-16	down	0.248691	0.438336	0.325744	1.81523	1.53208	1.90974	GO:0006468//protein phosphorylation;GO:0048544//recognition of pollen;
AT5G16080	CXE17	-2.3048	4.83917e-16	down	0.878362	1.46252	1.66987	7.29143	5.02264	6.85234	GO:0009056//catabolic process;
AT4G01190	PIPK10	2.6295	8.73679e-16	up	2.57723	2.33838	2.39458	0.311001	0.397267	0.315682	GO:0046854//phosphatidylinositol phosphorylation;
AT4G12400	Hop3	1.26592	1.69926e-15	up	8.93856	9.27465	8.28043	3.79868	2.90821	3.63084	GO:0010286//heat acclimation;
AT3G19680	AT3G19680	-1.48951	2.3426e-15	down	10.4289	9.11164	9.68483	34.6061	23.0977	21.3258	#N/A
AT1G68050	FKF1	-2.40099	3.83696e-15	down	0.696055	0.690461	0.870953	2.90317	3.24748	5.38383	GO:0009908//flower development;GO:0009911//positive regulation of flower development;GO:0010468//regulation of gene expression;GO:0007623//circadian rhythm;GO:2001007//negative regulation of cellulose biosynthetic process;GO:0006511//ubiquitin-dependent protein catabolic process;GO:0009637//response to blue light;GO:0006355//regulation of transcription, DNA-templated;GO:0018298//protein-chromopho…
AT1G11260	STP1	-1.41405	5.12155e-15	down	22.8003	36.7572	35.9619	78.9121	78.3522	88.2149	GO:0015749//monosaccharide transmembrane transport;GO:0046323//glucose import;
AT2G21320	BBX18	1.28125	6.24246e-15	up	22.5283	19.0467	19.247	7.53078	9.63017	6.94321	GO:0006355//regulation of transcription, DNA-templated;GO:0071483//cellular response to blue light;GO:0010100//negative regulation of photomorphogenesis;GO:0009640//photomorphogenesis;GO:0070370//cellular heat acclimation;
AT1G74310	HSP101	1.21004	8.82496e-15	up	8.72466	11.1047	9.91565	3.81208	3.85239	4.69797	GO:0009408//response to heat;GO:0071456//cellular response to hypoxia;GO:0019538//protein metabolic process;GO:0045727//positive regulation of translation;GO:0043335//protein unfolding;
AT1G72940	AT1G72940	1.18248	1.85028e-14	up	13.0938	10.6324	10.1489	4.8501	4.43774	5.0414	GO:0071456//cellular response to hypoxia;GO:0007165//signal transduction;
AT4G31800	WRKY18	-1.1353	2.75632e-14	down	8.5552	9.0557	9.43299	20.9008	15.1767	19.8548	GO:0042742//defense response to bacterium;GO:0050691//regulation of defense response to virus by host;GO:0002237//response to molecule of bacterial origin;GO:0006355//regulation of transcription, DNA-templated;GO:0050832//defense response to fungus;GO:0009751//response to salicylic acid;GO:0031347//regulation of defense response;GO:0010200//response to chitin;
AT1G45145	TRX5	-2.50219	6.66857e-14	down	1.44346	1.59159	1.60394	5.79547	7.47343	12.2767	GO:0050832//defense response to fungus;GO:0006662//glycerol ether metabolic process;GO:0010188//response to microbial phytotoxin;GO:0055114//oxidation-reduction process;GO:0006979//response to oxidative stress;GO:0046686//response to cadmium ion;GO:0045454//cell redox homeostasis;
AT2G15880	AT2G15880	-1.14021	1.20195e-13	down	11.5601	12.752	16.7011	30.1554	28.732	28.3282	GO:0071555//cell wall organization;
AT2G27690	CYP94C1	-1.46361	1.29106e-13	down	2.25573	2.65842	3.11025	8.2716	6.62702	6.45222	GO:0055114//oxidation-reduction process;GO:0009611//response to wounding;
AT3G26210	CYP71B23	-2.19714	2.73084e-13	down	0.44883	0.38656	0.497225	1.68859	1.90915	2.35323	#N/A
AT1G07250	UGT71C4	-1.05159	3.74181e-13	down	8.85083	9.94997	10.7679	18.2665	18.6137	22.1144	#N/A
AT1G11080	scpl31	-1.60233	7.24012e-13	down	1.48104	1.62559	1.73842	4.05341	4.22964	5.89473	GO:0051603//proteolysis involved in cellular protein catabolic process;
AT3G51450	AT3G51450	-1.50639	8.14747e-13	down	11.4015	11.7109	14.7396	32.5	26.3824	44.6369	GO:0009753//response to jasmonic acid;GO:0009620//response to fungus;GO:0009751//response to salicylic acid;GO:0009615//response to virus;GO:0009058//biosynthetic process;GO:0009723//response to ethylene;GO:0009611//response to wounding;
AT1G70810	AT1G70810	-1.63753	9.40189e-13	down	4.91283	6.24551	5.71762	14.273	14.1298	22.0852	GO:0009738//abscisic acid-activated signaling pathway;
AT2G30600	AT2G30600	-1.17554	1.17697e-12	down	51.6715	48.3405	72.8705	133.342	113.276	123.925	GO:0016567//protein ubiquitination;
AT1G69410	ELF5A-3	-1.02445	1.62349e-12	down	25.9344	26.5735	27.1604	48.7121	45.2551	61.9619	GO:0006413//translational initiation;GO:0045905//positive regulation of translational termination;GO:0006452//translational frameshifting;GO:0045901//positive regulation of translational elongation;
AT2G32160	AT2G32160	-1.77711	1.85761e-12	down	1.60653	1.90721	1.24621	6.30741	5.7757	4.05051	#N/A
AT2G23010	SCPL9	-3.2181	2.15616e-12	down	0.313186	0.676817	0.443839	2.49064	3.49985	7.29075	GO:0006508//proteolysis;GO:0019748//secondary metabolic process;
AT5G07100	WRKY26	-2.12099	2.66965e-12	down	0.58779	0.839214	1.01575	3.52181	4.94805	4.1231	GO:0006355//regulation of transcription, DNA-templated;GO:0070370//cellular heat acclimation;GO:0034605//cellular response to heat;
AT1G48100	PGX3	1.74564	3.20593e-12	up	8.35401	8.09727	6.62839	1.48512	2.18957	2.91373	GO:0009831//plant-type cell wall modification involved in multidimensional cell growth;GO:0005975//carbohydrate metabolic process;
AT1G75960	AT1G75960	-1.0403	4.08171e-12	down	5.94801	7.71297	6.78538	14.4716	13.7395	12.2734	GO:0006631//fatty acid metabolic process;
AT5G10946	AT5G10946	-2.47334	5.36939e-12	down	0.545093	0.410288	0.616016	2.33279	2.60813	3.72792	GO:0008150//biological_process;
AT4G38960	BBX19	1.15005	2.43876e-11	up	7.08535	6.67785	6.69298	2.6257	3.04109	2.97363	GO:0010100//negative regulation of photomorphogenesis;GO:0006355//regulation of transcription, DNA-templated;GO:0009640//photomorphogenesis;GO:0007623//circadian rhythm;GO:0010228//vegetative to reproductive phase transition of meristem;
AT2G30766	AT2G30766	2.23022	3.48498e-11	up	6.93219	6.00607	3.00559	1.20012	1.15727	1.04425	GO:1990641//response to iron ion starvation;GO:0034758//positive regulation of iron ion transport;
AT1G46264	HSFB4	1.16109	3.71412e-11	up	7.02419	6.12421	6.10692	2.95342	2.55401	2.75885	GO:0034605//cellular response to heat;GO:0043618//regulation of transcription from RNA polymerase II promoter in response to stress;GO:0061408//positive regulation of transcription from RNA polymerase II promoter in response to heat stress;GO:0008356//asymmetric cell division;
AT3G17609	HYH	1.86899	4.36392e-11	up	17.6844	15.2641	9.12838	4.14917	3.78371	3.03724	GO:0006355//regulation of transcription, DNA-templated;GO:0010099//regulation of photomorphogenesis;GO:0010017//red or far-red light signaling pathway;GO:0009585//red, far-red light phototransduction;GO:0010114//response to red light;GO:0080167//response to karrikin;GO:0010218//response to far red light;GO:0010224//response to UV-B;
AT1G50040	AT1G50040	-1.92249	6.74959e-11	down	1.49266	1.52824	2.44668	9.09213	5.46277	5.53915	GO:0008150//biological_process;
AT1G31580	ECS1	-1.16622	6.74959e-11	down	87.5342	98.6188	107.713	209.874	265.522	161.096	GO:0009617//response to bacterium;GO:0006952//defense response;GO:0009416//response to light stimulus;
AT1G19570	DHAR1	-1.20223	7.55022e-11	down	74.3528	99.9245	95.4768	174.522	172.054	251.126	GO:0043903//regulation of symbiosis, encompassing mutualism through parasitism;GO:0080151//positive regulation of salicylic acid mediated signaling pathway;GO:0010731//protein glutathionylation;GO:0034765//regulation of ion transmembrane transport;GO:0070301//cellular response to hydrogen peroxide;GO:0010193//response to ozone;GO:0009610//response to symbiotic fungus;GO:0010043//response to zinc …
AT1G32190	AT1G32190	1.15058	7.77393e-11	up	8.31298	6.71976	7.68455	3.48469	3.4854	2.78609	#N/A
AT5G38120	4CL8	-5.1827	9.55752e-11	down	0.035526	0.015992	0.025035	0.507383	1.13719	1.57934	GO:0006744//ubiquinone biosynthetic process;
AT4G20110	VSR7	-2.78777	1.87963e-10	down	0.241234	0.331038	0.321684	1.14692	1.78151	3.11522	GO:0006896//Golgi to vacuole transport;GO:0006511//ubiquitin-dependent protein catabolic process;GO:0006623//protein targeting to vacuole;
AT4G15700	AT4G15700	-1.21233	1.91438e-10	down	6.9957	8.52979	10.3774	19.3442	19.7929	18.8279	GO:0045454//cell redox homeostasis;
AT3G09600	RVE8	1.36419	2.04726e-10	up	10.4104	7.37765	7.62674	2.77088	3.20504	3.84287	GO:0048573//photoperiodism, flowering;GO:0006355//regulation of transcription, DNA-templated;GO:0043966//histone H3 acetylation;GO:0010628//positive regulation of gene expression;GO:0032922//circadian regulation of gene expression;GO:0042753//positive regulation of circadian rhythm;GO:0042752//regulation of circadian rhythm;
AT5G25980	TGG2	-1.24603	3.34377e-10	down	125.933	178.456	111.171	251.429	325.415	371.661	GO:0009737//response to abscisic acid;GO:0002213//defense response to insect;GO:0019762//glucosinolate catabolic process;GO:0009738//abscisic acid-activated signaling pathway;GO:0005975//carbohydrate metabolic process;GO:0010119//regulation of stomatal movement;
AT5G54610	ANK	-3.37412	3.48412e-10	down	0.260864	0.256449	0.387011	3.03563	5.13543	1.11212	GO:0045087//innate immune response;GO:0009751//response to salicylic acid;
AT2G01890	PAP8	1.14506	3.51124e-10	up	14.2818	17.3865	13.2137	6.23576	5.67526	7.53577	GO:0016311//dephosphorylation;
AT3G49780	PSK4	-1.56828	3.89958e-10	down	1.3747	2.04748	2.38553	5.20495	5.3488	6.09613	GO:0009887//animal organ morphogenesis;GO:0071456//cellular response to hypoxia;GO:0030154//cell differentiation;GO:0008283//cell population proliferation;GO:0007275//multicellular organism development;
AT1G12080	AT1G12080	1.26795	4.83994e-10	up	12.2892	9.89758	11.0977	4.97527	4.61105	3.71854	GO:0008150//biological_process;
AT2G06050	OPR3	-1.21242	5.55483e-10	down	52.9267	68.7463	69.7713	130.753	113.497	183.561	GO:0009611//response to wounding;GO:0009620//response to fungus;GO:0009695//jasmonic acid biosynthetic process;GO:0031408//oxylipin biosynthetic process;GO:0010193//response to ozone;GO:0055114//oxidation-reduction process;
AT5G02540	AT5G02540	-1.69661	6.08889e-10	down	1.49353	2.70166	2.34378	6.65018	8.23231	5.6193	GO:0055114//oxidation-reduction process;
AT1G44350	ILL6	-1.39463	6.30335e-10	down	10.3043	11.8424	10.7604	22.5119	21.7024	38.9726	GO:0009694//jasmonic acid metabolic process;GO:0010112//regulation of systemic acquired resistance;GO:0009850//auxin metabolic process;GO:0009753//response to jasmonic acid;
AT2G40100	LHCB4.3	-1.00281	8.06538e-10	down	10.6793	11.2516	9.3403	21.1943	22.5597	16.4772	GO:0010114//response to red light;GO:0018298//protein-chromophore linkage;GO:0009637//response to blue light;GO:0009768//photosynthesis, light harvesting in photosystem I;GO:0009416//response to light stimulus;GO:0010218//response to far red light;
AT2G29340	AT2G29340	-1.00961	8.06538e-10	down	8.97074	10.873	11.0075	18.1996	22.2024	22.591	GO:0055114//oxidation-reduction process;
AT2G26740	SEH	-1.34732	9.19956e-10	down	14.1599	15.5164	17.585	31.264	31.8031	52.7046	GO:0009733//response to auxin;GO:0009414//response to water deprivation;
AT3G15790	MBD11	-1.14372	9.3075e-10	down	7.80754	7.88631	9.36288	15.6557	15.7697	21.9103	#N/A
AT1G65390	PP2-A5	1.25684	9.73549e-10	up	6.93883	5.88576	6.937	2.21516	3.19163	2.52424	GO:0032260//response to jasmonic acid stimulus involved in jasmonic acid and ethylene-dependent systemic resistance;GO:0009863//salicylic acid mediated signaling pathway;GO:0009867//jasmonic acid mediated signaling pathway;GO:0002213//defense response to insect;GO:0007165//signal transduction;
AT3G63480	AT3G63480	1.04233	1.13205e-09	up	10.1608	8.1607	8.61866	4.20057	4.71406	3.61062	GO:0007018//microtubule-based movement;GO:0007129//synapsis;GO:0009555//pollen development;GO:0048316//seed development;GO:0009561//megagametogenesis;GO:0030705//cytoskeleton-dependent intracellular transport;
AT5G44380	AT5G44380	-2.74477	1.21522e-09	down	0.193458	0.231976	0.365428	1.37431	1.3269	2.51916	GO:0006979//response to oxidative stress;GO:0055114//oxidation-reduction process;
AT1G32780	AT1G32780	-2.22751	1.98619e-09	down	0.405895	0.738289	0.330979	1.92348	2.1696	2.54077	GO:0046294//formaldehyde catabolic process;GO:0055114//oxidation-reduction process;
AT3G20100	CYP705A19	-1.31723	2.00592e-09	down	3.0522	4.21183	4.18542	8.06993	8.07167	11.3473	#N/A
AT1G07050	AT1G07050	-1.38291	2.26474e-09	down	1.48679	2.35019	1.95408	4.81383	5.24156	4.81982	#N/A
AT1G67865	AT1G67865	-1.33023	2.37879e-09	down	20.2349	26.3308	23.1614	74.7876	54.6427	39.7068	GO:0050832//defense response to fungus;
AT2G35310	AT2G35310	1.43355	3.12748e-09	up	4.25376	3.96632	3.3581	1.50952	1.27199	1.30937	#N/A
AT1G78970	LUP1	-1.03233	3.51963e-09	down	2.98885	4.11088	3.692	7.81378	7.63587	6.29833	GO:0016104//triterpenoid biosynthetic process;GO:0019745//pentacyclic triterpenoid biosynthetic process;
AT5G25250	FLOT1	-2.25158	4.18921e-09	down	0.494075	0.606937	0.733842	1.75109	2.86797	3.83342	GO:0071456//cellular response to hypoxia;GO:0006897//endocytosis;GO:0010324//membrane invagination;
AT2G33830	AT2G33830	-1.21133	4.75629e-09	down	28.4625	43.8937	50.3796	89.6374	82.4017	101.837	GO:0007275//multicellular organism development;
AT1G51760	IAR3	-1.29696	5.64595e-09	down	21.9835	25.0798	28.8386	49.8121	47.1796	82.4985	GO:0009611//response to wounding;GO:0009850//auxin metabolic process;
AT1G31550	AT1G31550	-1.00632	6.06381e-09	down	7.75988	10.9237	9.19124	17.0246	17.0759	19.9126	GO:0016042//lipid catabolic process;
AT1G54840	AT1G54840	-3.23834	6.38339e-09	down	0.19834	0.108547	0.113246	1.64371	1.21414	1.02162	GO:1901537//positive regulation of DNA demethylation;GO:0043971//histone H3-K18 acetylation;GO:0080111//DNA demethylation;
AT5G28237	AT5G28237	-3.43302	6.38339e-09	down	0.038253	0.097735	0.191149	0.857908	1.41426	1.96879	GO:0000162//tryptophan biosynthetic process;
AT4G11890	ARCK1	-2.76465	6.66692e-09	down	0.408702	0.252651	0.478868	1.58329	2.06016	4.2832	GO:0006468//protein phosphorylation;GO:0009409//response to cold;GO:0050832//defense response to fungus;GO:0009787//regulation of abscisic acid-activated signaling pathway;GO:0009737//response to abscisic acid;GO:0031349//positive regulation of defense response;GO:0006952//defense response;GO:0009651//response to salt stress;GO:0009414//response to water deprivation;
AT5G27520	PNC2	-1.12594	7.01313e-09	down	12.2746	14.411	15.4309	25.6211	25.3727	37.4661	GO:0006635//fatty acid beta-oxidation;GO:0090351//seedling development;GO:0015867//ATP transport;GO:0007031//peroxisome organization;GO:0015866//ADP transport;GO:0080024//indolebutyric acid metabolic process;
AT4G29260	AT4G29260	-1.06051	9.73599e-09	down	5.03017	6.75088	6.67169	12.1478	11.8049	13.0765	#N/A
AT3G63450	AT3G63450	1.07402	1.04826e-08	up	12.0848	8.70213	8.59239	4.57089	4.97808	3.77812	GO:0008150//biological_process;
AT3G11000	AT3G11000	1.5372	2.0056e-08	up	2.73291	2.18186	2.08669	0.857724	0.851725	0.605429	#N/A
AT2G47880	AT2G47880	-1.08739	2.08449e-08	down	18.809	19.5121	15.2952	35.5318	29.688	44.2661	GO:0045454//cell redox homeostasis;GO:0006995//cellular response to nitrogen starvation;
AT1G34760	GRF11	-1.87553	2.09332e-08	down	1.3538	3.08334	1.35478	6.16725	7.26971	7.17443	#N/A
AT4G15690	AT4G15690	-1.34563	2.2877e-08	down	7.62822	6.43104	10.8431	23.676	19.7857	17.6528	GO:0000122//negative regulation of transcription by RNA polymerase II;GO:0045454//cell redox homeostasis;
AT2G39330	JAL23	-3.68966	2.41603e-08	down	0.216415	0.213786	0.160787	0.870198	1.23482	5.33889	#N/A
AT1G07135	AT1G07135	1.18752	2.70426e-08	up	14.0877	13.1361	12.9446	7.20922	4.58657	5.13741	GO:0071456//cellular response to hypoxia;
AT4G11460	CRK30	1.77539	2.93115e-08	up	7.40148	6.72874	6.92533	2.52659	2.40423	1.01133	GO:0042742//defense response to bacterium;GO:0006468//protein phosphorylation;
AT2G30790	PSBP-2	-1.07066	3.35211e-08	down	5.54828	6.11304	5.64444	13.0048	9.58326	12.3287	GO:0015979//photosynthesis;
AT2G24100	ASG1	1.07302	3.76449e-08	up	10.2753	10.3418	9.31845	3.72327	4.26492	5.69182	#N/A
AT5G66640	DAR3	1.38707	4.13726e-08	up	2.71767	2.11778	2.66467	0.976187	0.916143	0.86031	#N/A
AT3G44860	FAMT	-4.46743	5.70626e-08	down	0.76288	0.674505	0.990897	7.27588	9.76827	34.9972	GO:0009751//response to salicylic acid;GO:0080027//response to herbivore;GO:0009753//response to jasmonic acid;GO:0002238//response to molecule of fungal origin;GO:0009611//response to wounding;GO:0032259//methylation;
AT1G14250	AT1G14250	-4.81147	5.98888e-08	down	1.3198	1.45179	0.92799	14.5579	14.6908	70.6878	#N/A
AT1G74810	BOR5	-2.03679	6.51294e-08	down	0.424871	0.434511	0.180251	1.18098	1.52649	1.7292	GO:0046713//borate transport;
AT1G02610	AT1G02610	-1.21084	6.70636e-08	down	4.58427	6.44876	8.11074	14.0806	14.9692	13.8425	GO:0016567//protein ubiquitination;
AT4G36670	PMT6	-1.23514	6.70636e-08	down	6.76374	9.03089	10.0296	16.9584	16.2341	25.3931	GO:0046323//glucose import;
AT4G02360	AT4G02360	-3.27697	7.1027e-08	down	0.404942	0.250921	0.212114	2.35496	1.59332	4.08984	#N/A
AT4G22490	AT4G22490	-1.02786	8.99521e-08	down	54.0993	50.8905	49.1368	124.561	106.623	71.603	#N/A
AT1G06620	AT1G06620	-1.37248	9.09491e-08	down	2.6717	4.2087	2.20965	7.8528	6.94832	7.96261	#N/A
AT2G40900	UMAMIT11	1.06213	1.10017e-07	up	4.16564	4.0013	3.86999	2.02636	1.80651	1.71026	GO:0048316//seed development;
AT3G10450	SCPL7	-1.21221	1.16459e-07	down	2.68986	3.47425	3.82175	6.43022	6.92634	8.94682	GO:0019748//secondary metabolic process;GO:0006508//proteolysis;
AT1G68540	TKPR2	-1.00534	1.17149e-07	down	4.07681	3.10136	3.45408	6.49521	7.12619	7.00158	GO:0080110//sporopollenin biosynthetic process;GO:0010584//pollen exine formation;GO:0055114//oxidation-reduction process;
AT1G20480	AT1G20480	1.10457	1.17955e-07	up	4.72631	4.77925	3.82645	1.75129	2.01792	2.19053	#N/A
AT1G10340	AT1G10340	-2.11315	1.26238e-07	down	0.407043	0.239494	0.410035	1.08144	1.84634	1.6202	GO:0008150//biological_process;
AT4G18440	AT4G18440	-2.10306	1.36065e-07	down	43.014	49.7718	55.7856	165.772	152.388	296.033	GO:0044208//'de novo' AMP biosynthetic process;GO:0006189//'de novo' IMP biosynthetic process;
AT5G24530	DMR6	-1.27075	1.65646e-07	down	5.35505	5.16672	8.00753	11.2973	17.7042	14.2021	GO:0002239//response to oomycetes;GO:0009620//response to fungus;GO:0002229//defense response to oomycetes;GO:0071456//cellular response to hypoxia;GO:0009617//response to bacterium;GO:0009751//response to salicylic acid;GO:0009813//flavonoid biosynthetic process;GO:0042742//defense response to bacterium;GO:0010150//leaf senescence;GO:0055114//oxidation-reduction process;
AT5G24770	VSP2	-6.14386	1.65646e-07	down	0.437967	1.29846	0.842358	16.0912	21.1623	143.119	GO:0009611//response to wounding;GO:0002213//defense response to insect;GO:0009753//response to jasmonic acid;GO:0009625//response to insect;GO:0042538//hyperosmotic salinity response;GO:0046688//response to copper ion;GO:0006979//response to oxidative stress;
AT3G44100	AT3G44100	-1.27448	1.83444e-07	down	9.25234	9.67191	7.74156	16.2102	17.6368	28.1328	GO:0032366//intracellular sterol transport;GO:0015918//sterol transport;
AT2G04032	ZIP7	-3.03728	1.89332e-07	down	0.103472	0.469475	0.180426	1.20497	1.92149	2.82705	GO:0071577//zinc ion transmembrane transport;
AT1G61820	BGLU46	-1.41542	1.92115e-07	down	0.878534	1.12307	1.19189	2.29494	2.70332	3.24173	GO:0005975//carbohydrate metabolic process;GO:0009809//lignin biosynthetic process;
AT5G13220	JAZ10	-1.53388	1.92115e-07	down	4.50693	6.53142	6.53478	13.9236	12.2069	25.464	GO:0031347//regulation of defense response;GO:2000022//regulation of jasmonic acid mediated signaling pathway;GO:0009753//response to jasmonic acid;GO:0009611//response to wounding;GO:0010112//regulation of systemic acquired resistance;GO:0006952//defense response;
AT2G29120	GLR2.7	-1.41191	1.97709e-07	down	0.666075	0.887734	1.22774	2.32658	2.42751	2.41241	GO:0009416//response to light stimulus;GO:0006874//cellular calcium ion homeostasis;
AT5G57550	XTH25	-2.48638	2.22575e-07	down	0.614146	0.266422	1.30508	4.92697	3.42877	3.6871	GO:0010411//xyloglucan metabolic process;GO:0009832//plant-type cell wall biogenesis;GO:0071555//cell wall organization;
AT4G38950	AT4G38950	1.06861	2.32789e-07	up	70.1069	48.9146	45.9188	29.5298	28.0917	18.2897	GO:0007018//microtubule-based movement;
AT1G07985	AT1G07985	1.6404	2.46477e-07	up	3.67372	3.61943	3.84886	1.19966	0.857838	1.33967	GO:0008150//biological_process;
AT5G02680	AT5G02680	-1.23102	2.62456e-07	down	2.223	2.48458	2.45699	6.07696	5.359	4.7632	#N/A
AT5G36220	CYP81D1	-2.15617	2.85656e-07	down	0.329156	0.444429	0.550116	1.43901	1.46603	3.03217	GO:0055114//oxidation-reduction process;
AT5G44050	AT5G44050	-1.71953	2.93014e-07	down	2.07902	2.03551	4.17	8.31586	6.39741	11.6603	GO:0055085//transmembrane transport;
AT5G38710	AT5G38710	-1.66675	2.96031e-07	down	0.483006	1.00151	0.894061	2.48945	2.336	2.26641	GO:0010133//proline catabolic process to glutamate;GO:0006562//proline catabolic process;GO:0009414//response to water deprivation;GO:0055114//oxidation-reduction process;GO:0006970//response to osmotic stress;
AT4G23990	CSLG3	-1.10727	2.98293e-07	down	1.4365	1.92731	1.56496	2.89551	3.73727	3.49837	GO:0030244//cellulose biosynthetic process;GO:0009833//plant-type primary cell wall biogenesis;GO:0071555//cell wall organization;
AT2G24040	AT2G24040	-2.83824	3.6744e-07	down	0.192972	0.168348	0.181345	1.2257	1.21072	1.51779	#N/A
AT1G29270	AT1G29270	1.20316	4.383e-07	up	7.11273	5.7351	6.26604	2.82549	2.97663	2.3344	GO:0008150//biological_process;
AT4G37770	ACS8	-1.8612	5.58481e-07	down	0.722111	0.52243	1.34907	2.64494	3.14763	3.45145	GO:0009693//ethylene biosynthetic process;GO:0042218//1-aminocyclopropane-1-carboxylate biosynthetic process;GO:0009835//fruit ripening;
AT3G50280	AT3G50280	-3.2607	6.22436e-07	down	0.083384	0.034455	0.080949	0.551042	0.718263	0.793997	#N/A
AT1G26730	AT1G26730	-1.1557	6.34725e-07	down	0.998618	1.09418	1.11726	2.76005	2.03597	2.13976	GO:0016036//cellular response to phosphate starvation;GO:0006817//phosphate ion transport;
AT5G48657	AT5G48657	-2.98041	6.34725e-07	down	0.163311	0.158305	0.284963	1.46006	1.08204	2.92125	GO:0008150//biological_process;
AT5G23810	AAP7	-1.01598	7.5604e-07	down	2.32505	2.32058	2.47935	4.25459	4.21401	5.44294	GO:0006865//amino acid transport;GO:0003333//amino acid transmembrane transport;
AT2G21770	CESA9	-1.60253	7.61613e-07	down	0.277087	0.316451	0.208479	0.790933	0.738743	0.818007	GO:0010214//seed coat development;GO:0030244//cellulose biosynthetic process;GO:0009832//plant-type cell wall biogenesis;GO:0071555//cell wall organization;GO:0009833//plant-type primary cell wall biogenesis;
AT5G56870	BGAL4	-1.3849	9.22862e-07	down	2.31745	4.4303	4.60699	9.89039	11.7151	7.07167	GO:0005975//carbohydrate metabolic process;
AT4G21380	RK3	-1.18218	9.82929e-07	down	0.851993	0.705891	0.806139	1.60165	1.97571	1.62624	GO:0006468//protein phosphorylation;GO:0048544//recognition of pollen;
AT2G28210	ACA2	-2.0584	9.96556e-07	down	0.94033	2.02556	1.39704	3.05919	5.80721	8.02605	GO:0010037//response to carbon dioxide;
AT5G51570	AT5G51570	-1.07434	1.16741e-06	down	4.84144	7.12144	6.22933	10.2256	12.1747	14.5118	#N/A
AT3G48000	ALDH2B4	-1.0319	1.28471e-06	down	50.6995	52.8885	57.3106	85.3346	85.5624	145.522	GO:0055114//oxidation-reduction process;GO:0046686//response to cadmium ion;
AT2G13550	AT2G13550	1.14813	1.28471e-06	up	8.32195	7.59752	7.14136	4.26002	3.26521	2.43832	GO:0008150//biological_process;
AT1G67860	AT1G67860	-1.11141	1.35223e-06	down	13.3537	17.6074	13.7081	38.4811	31.3555	23.1231	GO:0008150//biological_process;
AT4G01610	AT4G01610	-1.02808	1.94551e-06	down	16.7833	19.3198	16.9233	25.2586	30.4064	46.2124	GO:0051603//proteolysis involved in cellular protein catabolic process;GO:0006952//defense response;GO:0050790//regulation of catalytic activity;GO:0006508//proteolysis;
AT4G36900	RAP2.10	-1.00663	1.99896e-06	down	3.72235	3.43767	4.67909	7.26326	7.29395	8.42249	GO:0006355//regulation of transcription, DNA-templated;GO:0009873//ethylene-activated signaling pathway;
AT1G22890	AT1G22890	-1.31186	2.11387e-06	down	8.20398	10.2945	14.0187	20.6036	23.0931	34.244	GO:0042742//defense response to bacterium;GO:0009409//response to cold;GO:0009414//response to water deprivation;GO:0009651//response to salt stress;
AT5G63970	RGLG3	-1.06882	2.49108e-06	down	3.08891	3.32259	3.06227	5.50893	5.61954	7.96229	GO:0009611//response to wounding;GO:0042742//defense response to bacterium;GO:0009867//jasmonic acid mediated signaling pathway;
AT2G37900	AT2G37900	-1.1754	2.51921e-06	down	1.09892	0.926754	0.827846	2.06762	2.26471	2.00971	#N/A
AT1G58360	AAP1	-1.02034	2.65639e-06	down	20.6272	27.186	22.643	37.8753	38.2088	61.3729	GO:0098712//L-glutamate import across plasma membrane;GO:0015808//L-alanine transport;GO:0015804//neutral amino acid transport;GO:0003333//amino acid transmembrane transport;GO:0009624//response to nematode;GO:0043090//amino acid import;
AT5G10300	MES5	-1.81837	3.64259e-06	down	1.32814	1.36972	1.29455	3.35145	3.17883	7.08597	GO:0009694//jasmonic acid metabolic process;GO:0016139//glycoside catabolic process;GO:0009696//salicylic acid metabolic process;GO:0009611//response to wounding;
AT4G08870	ARGAH2	-2.86317	3.76124e-06	down	12.3657	15.7419	16.9099	64.1663	72.5519	178.442	GO:0009446//putrescine biosynthetic process;GO:0006591//ornithine metabolic process;GO:0050832//defense response to fungus;GO:0033389//putrescine biosynthetic process from arginine, using agmatinase;GO:0006570//tyrosine metabolic process;GO:0000050//urea cycle;GO:0006560//proline metabolic process;GO:0009445//putrescine metabolic process;
AT5G45380	DUR3	-1.56507	3.83775e-06	down	0.626349	0.642277	0.879279	1.83136	2.83255	1.50178	GO:0006995//cellular response to nitrogen starvation;
AT4G32650	KAT3	-1.22217	3.87947e-06	down	1.10993	1.15126	1.05733	2.36138	2.1541	3.20168	GO:0009624//response to nematode;GO:0034765//regulation of ion transmembrane transport;GO:0071805//potassium ion transmembrane transport;
AT5G47330	AT5G47330	-2.88317	4.05856e-06	down	0.520821	0.166224	0.559591	2.50567	1.06531	5.34985	#N/A
AT1G53870	AT1G53870	-1.02145	4.20434e-06	down	2.18188	1.90155	2.19995	4.86898	3.59344	4.46418	GO:0008150//biological_process;
AT3G45930	AT3G45930	-1.00918	4.44343e-06	down	14.4281	16.6704	10.2859	28.0981	29.7762	22.2117	#N/A
MSTRG.3150.1	MSTRG.3150.1	-2.75446	4.72844e-06	down	0.210301	0.215559	0.087664	0.959992	1.25954	1.18287	#N/A
AT1G09180	SARA1A	-2.75505	4.94682e-06	down	0.400062	0.49609	0.238452	1.52371	2.18249	3.95447	GO:0003400//regulation of COPII vesicle coating;GO:0006888//endoplasmic reticulum to Golgi vesicle-mediated transport;GO:0061024//membrane organization;GO:0070863//positive regulation of protein exit from endoplasmic reticulum;GO:0016050//vesicle organization;GO:0006886//intracellular protein transport;
AT5G44005	AT5G44005	-1.72147	4.94682e-06	down	1.12742	1.44828	2.48536	4.17863	5.50907	6.51268	#N/A
AT5G56490	GulLO4	-1.30226	5.12239e-06	down	0.896141	1.30769	0.929205	2.79447	2.29671	2.35887	GO:0019853//L-ascorbic acid biosynthetic process;GO:0055114//oxidation-reduction process;
AT1G51790	AT1G51790	-2.54768	5.35257e-06	down	0.118202	0.034261	0.106499	0.460059	0.438262	0.662451	GO:0016310//phosphorylation;
AT1G55020	LOX1	-1.00894	5.50351e-06	down	4.21199	4.36734	3.63266	5.86098	7.74423	10.0269	GO:0031408//oxylipin biosynthetic process;GO:0048364//root development;GO:0034440//lipid oxidation;GO:0009753//response to jasmonic acid;GO:0009695//jasmonic acid biosynthetic process;GO:0009816//defense response to bacterium, incompatible interaction;GO:0010311//lateral root formation;GO:0009737//response to abscisic acid;GO:0030397//membrane disassembly;GO:0006952//defense response;GO:0009611//…
AT1G24147	AT1G24147	-2.58304	6.31863e-06	down	0.620858	0.304886	0.579399	3.29638	4.40387	1.2388	#N/A
AT1G01520	ASG4	1.46681	7.47268e-06	up	2.25325	2.06961	1.96081	0.675239	0.820917	0.625384	#N/A
AT2G40080	ELF4	-1.84818	7.7987e-06	down	2.35627	1.55226	1.63479	5.07318	4.60373	9.74265	GO:0048573//photoperiodism, flowering;GO:0009909//regulation of flower development;GO:0042753//positive regulation of circadian rhythm;GO:0009649//entrainment of circadian clock;GO:0009585//red, far-red light phototransduction;GO:0010114//response to red light;GO:0080167//response to karrikin;GO:0009648//photoperiodism;GO:0010017//red or far-red light signaling pathway;GO:0048511//rhythmic proces…
AT3G10113	AT3G10113	1.02296	8.04099e-06	up	8.49307	6.0466	8.60523	3.77191	3.93886	3.26993	GO:0006355//regulation of transcription, DNA-templated;
AT1G53890	AT1G53870	-1.01101	8.67388e-06	down	2.13492	1.75573	2.10785	4.4557	3.4821	3.94062	GO:0008150//biological_process;
AT5G06860	PGIP1	-1.12631	9.21238e-06	down	12.5057	14.3583	14.2929	25.4422	20.5235	40.4409	GO:0007165//signal transduction;
AT4G22510	AT4G22510	-1.40649	9.24491e-06	down	4.49014	3.36888	5.73244	13.3678	7.97664	15.7557	#N/A
AT2G46670	AT2G46670	1.21278	9.57828e-06	up	6.42687	5.14107	6.76076	2.93402	2.48314	2.21876	#N/A
AT3G61160	AT3G61160	-1.10937	1.06613e-05	down	1.34254	1.39131	1.28902	2.75939	3.2254	2.33127	GO:0006468//protein phosphorylation;GO:0046777//protein autophosphorylation;GO:0007165//signal transduction;
AT5G10440	CYCD4_3B2	1.22649	1.08769e-05	up	3.49695	2.81222	2.98025	1.41174	1.2024	1.23848	GO:0000079//regulation of cyclin-dependent protein serine/threonine kinase activity;GO:0044772//mitotic cell cycle phase transition;GO:0051301//cell division;GO:0010440//stomatal lineage progression;
AT1G20160	ATSBT5.2	-1.56225	1.18936e-05	down	1.49432	1.64513	1.62963	3.27456	3.01578	7.24663	GO:2000122//negative regulation of stomatal complex development;GO:2000038//regulation of stomatal complex development;GO:1900425//negative regulation of defense response to bacterium;GO:0006508//proteolysis;GO:0010037//response to carbon dioxide;
AT2G28500	LBD11	1.13566	1.30637e-05	up	4.50999	3.5411	4.34544	1.94627	1.55905	1.90839	GO:0008150//biological_process;
AT1G31310	AT1G31310	1.12085	1.35395e-05	up	4.82414	3.72383	4.38867	2.31737	1.59057	1.80288	GO:0006355//regulation of transcription, DNA-templated;
AT5G03860	MLS	1.96891	1.3706e-05	up	0.926311	0.870679	1.1339	0.174647	0.320918	0.229012	GO:0006097//glyoxylate cycle;GO:0006099//tricarboxylic acid cycle;
AT3G51440	AT3G51440	-2.58212	1.39239e-05	down	0.614015	0.456508	0.468298	1.65414	1.45753	5.86621	GO:0009751//response to salicylic acid;GO:0009753//response to jasmonic acid;GO:0009615//response to virus;GO:0009723//response to ethylene;GO:0009058//biosynthetic process;GO:0009611//response to wounding;GO:0009620//response to fungus;
AT3G57020	AT3G57020	-1.16859	1.70183e-05	down	5.94888	7.34547	7.57666	11.1069	12.9044	21.5853	#N/A
AT3G10340	PAL4	-1.42472	1.70183e-05	down	1.11388	1.30905	0.982191	2.1775	2.342	4.2726	GO:0009800//cinnamic acid biosynthetic process;GO:0006559//L-phenylalanine catabolic process;
AT5G65280	GCL1	-1.05247	1.96491e-05	down	1.69166	1.88221	1.97749	3.35436	3.18262	4.55486	#N/A
AT1G20490	AT1G20490	-1.41338	1.9883e-05	down	0.67459	0.627578	0.435065	1.5594	1.27081	1.60908	#N/A
AT5G40570	AT5G40570	1.39269	2.42755e-05	up	4.35676	3.39431	3.67764	1.58189	1.18022	1.36154	GO:0008150//biological_process;
AT5G50200	WR3	-1.45528	2.44533e-05	down	2.79086	3.04726	3.48193	5.67067	6.5242	12.3863	GO:0010167//response to nitrate;GO:0042128//nitrate assimilation;GO:0009611//response to wounding;GO:0015706//nitrate transport;
AT3G60415	AT3G60415	-2.0393	2.51473e-05	down	1.38067	0.544389	1.19372	2.23202	5.32095	4.98643	#N/A
AT1G17147	AT1G17147	1.33538	2.56928e-05	up	3.86916	4.62021	5.99369	1.69533	2.21823	1.61995	GO:0008150//biological_process;
AT2G23590	MES8	-2.3687	2.63081e-05	down	0.361914	0.097289	0.37901	1.48112	1.39204	1.65546	GO:0009694//jasmonic acid metabolic process;GO:0009696//salicylic acid metabolic process;
AT3G04720	PR4	-1.32952	2.8253e-05	down	5.92294	7.1929	9.77781	14.2559	14.0036	27.2273	GO:0042742//defense response to bacterium;GO:0031640//killing of cells of other organism;GO:0080027//response to herbivore;GO:0009627//systemic acquired resistance;GO:0009615//response to virus;GO:0009723//response to ethylene;GO:0009817//defense response to fungus, incompatible interaction;
AT1G02920	GSTF7	-5.56057	2.96436e-05	down	0.809967	0.435233	0.914436	5.44306	10.7072	82.4394	GO:0042742//defense response to bacterium;GO:0009817//defense response to fungus, incompatible interaction;GO:0009407//toxin catabolic process;GO:0006749//glutathione metabolic process;GO:0046686//response to cadmium ion;
AT5G51440	AT5G51440	1.10186	3.14205e-05	up	5.19249	5.62556	5.48508	2.04292	2.1684	3.09137	#N/A
AT1G60140	TPS10	-1.01166	3.27445e-05	down	7.14626	10.3483	12.5525	16.842	17.2817	24.6213	#N/A
AT4G01080	TBL26	-1.4481	3.27535e-05	down	1.85651	2.89081	2.51409	4.67672	4.81501	9.57282	#N/A
AT3G22275	AT3G22275	-1.13288	3.68936e-05	down	3.97008	4.19935	3.83758	10.9818	7.88285	6.47448	GO:0009867//jasmonic acid mediated signaling pathway;GO:0009611//response to wounding;GO:2000022//regulation of jasmonic acid mediated signaling pathway;GO:0031347//regulation of defense response;
AT4G16590	CSLA01	-6.30245	3.68936e-05	down	0.048024	0.047182	0	0.821908	1.09968	5.63919	GO:0071555//cell wall organization;
AT2G31250	HEMA3	1.93048	3.83305e-05	up	0.937176	1.13227	0.955097	0.274381	0.17179	0.295416	GO:0006779//porphyrin-containing compound biosynthetic process;GO:0006782//protoporphyrinogen IX biosynthetic process;GO:0015995//chlorophyll biosynthetic process;GO:0055114//oxidation-reduction process;
AT2G26400	ARD3	1.10544	3.95725e-05	up	5.6167	4.13217	4.82298	2.30259	2.12468	1.95145	GO:0055114//oxidation-reduction process;GO:0006555//methionine metabolic process;GO:0019509//L-methionine salvage from methylthioadenosine;
AT4G14365	XBAT34	-1.51031	3.98284e-05	down	2.37904	1.29826	2.57013	3.85656	5.11707	8.21174	GO:0016567//protein ubiquitination;
AT2G25510	AT2G25510	-2.23859	4.00148e-05	down	22.3189	18.8099	35.0954	102.799	172.857	74.1832	GO:0008150//biological_process;
AT1G61560	MLO6	-2.25333	4.07453e-05	down	0.160797	0.41028	0.350674	0.785114	1.04575	2.49971	GO:0009817//defense response to fungus, incompatible interaction;
AT1G59860	AT1G59860	1.37446	4.16223e-05	up	3.45751	4.29809	3.73626	1.30134	1.1341	1.78171	GO:0006970//response to osmotic stress;GO:0071456//cellular response to hypoxia;GO:0009408//response to heat;GO:0009651//response to salt stress;GO:0000302//response to reactive oxygen species;GO:0006457//protein folding;GO:0051259//protein complex oligomerization;
AT5G13370	AT5G13370	-1.51212	4.16223e-05	down	2.32771	2.61311	2.76022	5.26978	4.2222	11.6191	GO:0010249//auxin conjugate metabolic process;GO:0070406//glutamine binding;
AT4G24570	DIC2	1.04104	4.19535e-05	up	13.6879	9.91206	11.0358	4.98911	4.14393	7.01518	GO:0035435//phosphate ion transmembrane transport;GO:0008272//sulfate transport;GO:0071422//succinate transmembrane transport;GO:0071456//cellular response to hypoxia;GO:0071423//malate transmembrane transport;GO:0006839//mitochondrial transport;GO:0015729//oxaloacetate transport;GO:0015709//thiosulfate transport;
AT4G23200	CRK12	1.3972	4.26806e-05	up	1.49404	1.09109	1.10761	0.505692	0.445886	0.391829	GO:0006468//protein phosphorylation;GO:0042742//defense response to bacterium;
AT2G43140	AT2G43140	2.5962	4.27582e-05	up	0.665781	0.523773	0.491762	0.130573	0.084038	0.030332	GO:0071215//cellular response to abscisic acid stimulus;GO:0006355//regulation of transcription, DNA-templated;GO:0010629//negative regulation of gene expression;
AT1G11700	AT1G11700	1.20165	4.73132e-05	up	3.2829	3.2546	3.31211	1.29944	1.70481	1.145	#N/A
AT2G14580	PRB1	-1.55203	5.20333e-05	down	1.17657	0.96007	1.25245	3.77363	3.68167	2.27871	GO:0009753//response to jasmonic acid;GO:0009611//response to wounding;GO:0009751//response to salicylic acid;GO:0009814//defense response, incompatible interaction;GO:0080027//response to herbivore;GO:0009723//response to ethylene;GO:0009617//response to bacterium;
AT2G30250	WRKY25	-1.17811	5.25412e-05	down	3.9756	4.88429	6.70398	8.91843	9.57217	15.4512	GO:0006355//regulation of transcription, DNA-templated;GO:0070370//cellular heat acclimation;GO:0034605//cellular response to heat;GO:0006970//response to osmotic stress;GO:0009409//response to cold;GO:0009651//response to salt stress;
AT1G19640	JMT	-1.44572	5.26922e-05	down	0.742981	1.31992	1.24745	2.37837	2.56761	3.76887	GO:0032259//methylation;GO:0009694//jasmonic acid metabolic process;GO:0031408//oxylipin biosynthetic process;GO:0009695//jasmonic acid biosynthetic process;GO:0009867//jasmonic acid mediated signaling pathway;GO:0009611//response to wounding;
AT3G61280	AT3G61280	-2.18778	5.28501e-05	down	0.246569	0.208984	0.350517	1.36219	1.83621	0.596759	#N/A
AT1G76960	AT1G76960	-1.57597	5.31789e-05	down	1.91458	1.87826	2.8018	4.39091	8.1868	6.64609	#N/A
AT1G78990	AT1G78990	-1.32145	5.44678e-05	down	1.03763	1.09829	1.82132	3.68458	3.17208	2.73686	#N/A
AT5G19170	AT5G19170	1.17221	5.51734e-05	up	5.42397	3.66593	4.33201	2.1777	2.12304	1.45667	GO:0008150//biological_process;
AT5G40690	AT5G40690	-1.48312	5.53067e-05	down	0.905777	1.42952	1.00863	3.02877	2.16935	3.78503	GO:0032259//methylation;
AT4G13395	RTFL12	1.71774	5.55402e-05	up	6.74875	3.31824	4.98802	1.46798	0.962795	1.94384	GO:0071456//cellular response to hypoxia;GO:0048367//shoot system development;
AT1G74150	AT1G74150	1.38428	5.70321e-05	up	4.0969	3.40728	3.84856	1.90002	1.49989	0.724489	#N/A
MSTRG.20952.1	MSTRG.20952.1	-1.78113	6.3846e-05	down	0.390339	0.232223	0.556237	1.15572	1.80472	0.994028	#N/A
AT3G26590	AT3G26590	-1.02443	7.24287e-05	down	1.49739	1.91028	2.21349	3.28094	3.64956	3.98102	GO:0055085//transmembrane transport;
AT4G15660	AT4G15660	-1.0019	7.64342e-05	down	4.67871	4.9216	6.41276	12.8652	9.09645	8.96547	#N/A
AT2G44290	AT2G44290	-1.23617	8.14529e-05	down	2.3593	2.05242	2.86758	4.31207	4.86916	7.38779	#N/A
AT5G06870	PGIP2	-1.4206	9.08621e-05	down	44.6691	58.175	61.7275	117.024	114.973	192.264	GO:0007165//signal transduction;
AT2G21650	MEE3	1.11398	9.08621e-05	up	16.4273	16.6522	17.0667	10.0904	7.50826	4.70047	GO:0009793//embryo development ending in seed dormancy;GO:0009630//gravitropism;GO:0010114//response to red light;
AT1G30720	AT1G30720	-2.59245	9.44289e-05	down	0.209328	0.331479	0.384272	1.25723	0.597667	3.59001	GO:0071456//cellular response to hypoxia;GO:0055114//oxidation-reduction process;
MSTRG.14176.2	MSTRG.14176.2	-1.21158	9.62878e-05	down	0.499729	0.55683	0.580897	1.22123	1.36958	1.0804	#N/A
AT4G15670	AT4G15670	-1.18571	0.000109447	down	4.59064	4.99777	8.91644	15.5834	13.4971	11.6696	#N/A
AT2G37580	AT2G37580	-1.43983	0.000115013	down	1.00024	1.24012	1.07033	2.62488	2.20865	3.87349	GO:0016567//protein ubiquitination;
AT5G02440	AT5G02440	1.08482	0.00012981	up	8.24723	7.51264	5.79278	3.85035	3.29596	2.58683	GO:0008150//biological_process;
AT2G35950	EDA12	1.59332	0.000133739	up	3.06404	2.02237	1.84498	0.620961	0.760237	0.789132	GO:0009561//megagametogenesis;
AT1G65890	AAE12	-1.88129	0.000158111	down	0.281388	0.419535	0.161425	0.808378	1.05645	1.2365	GO:0006631//fatty acid metabolic process;
AT1G72120	AT1G72120	-2.35886	0.000160241	down	0.677306	0.515325	0.448041	1.06611	1.44042	5.56214	#N/A
AT1G51670	AT1G51670	-2.59544	0.000160401	down	0.044115	0.183562	0.128816	0.751921	0.736691	0.710404	GO:0009408//response to heat;GO:0009409//response to cold;
AT2G19970	AT2G19970	-2.17736	0.00016979	down	0.312675	0.251711	0.526843	1.33099	1.31846	2.20286	#N/A
AT2G15042	AT2G15042	-1.42003	0.00017339	down	0.71184	0.426324	0.8178	1.47019	1.905	1.72305	GO:0008150//biological_process;
AT1G67370	ASY1	1.77125	0.000187704	up	1.58922	0.902862	0.939456	0.287124	0.459222	0.21785	GO:0051026//chiasma assembly;GO:0007129//synapsis;
AT5G50260	CEP1	-2.68735	0.000211577	down	0.052474	0.239628	0.04984	0.669332	0.685041	0.876433	GO:0009626//plant-type hypersensitive response;GO:0048658//anther wall tapetum development;GO:0051603//proteolysis involved in cellular protein catabolic process;GO:0010623//programmed cell death involved in cell development;GO:0050832//defense response to fungus;GO:0009555//pollen development;
AT1G10140	AT1G10140	-1.17698	0.000224955	down	1.46986	1.98091	2.1497	4.03599	3.23451	4.97164	GO:0071456//cellular response to hypoxia;
AT1G02220	NAC003	-2.29863	0.000234907	down	0.312459	0.346873	0.287592	0.879784	0.854878	2.86262	#N/A
AT2G32510	MAPKKK17	-1.51911	0.000257205	down	0.588925	1.05899	0.725236	1.70825	1.88423	2.99809	GO:0009738//abscisic acid-activated signaling pathway;GO:0032147//activation of protein kinase activity;GO:0031098//stress-activated protein kinase signaling cascade;GO:0006970//response to osmotic stress;GO:0009737//response to abscisic acid;GO:0023014//signal transduction by protein phosphorylation;GO:0007346//regulation of mitotic cell cycle;
AT2G18690	AT2G18690	-3.54574	0.000267443	down	0.227489	0.299244	0.366132	1.31298	1.70483	7.1504	GO:0008150//biological_process;
AT4G23220	CRK14	-1.6722	0.000303865	down	0.568758	0.727056	1.67266	3.05436	2.17451	3.94218	GO:0042742//defense response to bacterium;GO:0006468//protein phosphorylation;
AT5G13200	AT5G13200	-1.47361	0.000306572	down	2.46418	3.44941	3.7463	6.36993	5.28956	14.4187	GO:0010029//regulation of seed germination;GO:0009793//embryo development ending in seed dormancy;GO:0098755//maintenance of seed dormancy by absisic acid;GO:0009845//seed germination;
AT5G67340	AT5G67340	-1.40457	0.000318506	down	0.71172	0.634674	0.783857	1.22	1.54574	2.75617	GO:0016567//protein ubiquitination;
AT1G66920	AT1G66920	-1.84199	0.000318506	down	0.630189	0.369951	0.783745	1.86461	1.0141	3.47248	#N/A
AT4G19030	NLM1	1.68518	0.000324717	up	1.92559	2.94858	2.00053	0.36901	0.797508	0.861784	GO:0080170//hydrogen peroxide transmembrane transport;GO:0046685//response to arsenic-containing substance;GO:0015700//arsenite transport;GO:0031347//regulation of defense response;
AT4G24540	AGL24	-1.17548	0.000334042	down	7.59641	4.02008	3.7908	11.8269	13.5467	8.11885	GO:0010582//floral meristem determinacy;GO:0010220//positive regulation of vernalization response;GO:0045944//positive regulation of transcription by RNA polymerase II;GO:0010077//maintenance of inflorescence meristem identity;GO:0045893//positive regulation of transcription, DNA-templated;GO:0048510//regulation of timing of transition from vegetative to reproductive phase;GO:0010076//maintenance…
AT5G02690	AT5G02690	-1.12887	0.00033431	down	3.9966	3.58174	3.61105	7.37726	8.38804	8.00906	#N/A
AT5G05600	AT5G05600	-1.81342	0.000337341	down	14.6328	15.862	17.5738	37.7475	45.8892	86.8515	GO:2000022//regulation of jasmonic acid mediated signaling pathway;GO:0080167//response to karrikin;GO:0055114//oxidation-reduction process;GO:0009813//flavonoid biosynthetic process;GO:0097237//cellular response to toxic substance;
AT5G67110	ALC	1.51066	0.000339921	up	2.59229	1.6844	2.29403	0.86312	0.729911	0.600537	GO:0010047//fruit dehiscence;
AT3G30720	QQS	2.2151	0.00036606	up	5.66765	1.80874	2.86014	1.11455	0.446135	0.483822	GO:2000905//negative regulation of starch metabolic process;GO:0051247//positive regulation of protein metabolic process;GO:0019252//starch biosynthetic process;
AT5G46050	PTR3	-2.26277	0.000377002	down	0.327264	0.514896	0.338809	0.895066	0.865218	3.48388	GO:0009737//response to abscisic acid;GO:0042538//hyperosmotic salinity response;GO:0042938//dipeptide transport;GO:0080053//response to phenylalanine;GO:0042939//tripeptide transport;GO:0009751//response to salicylic acid;GO:0009753//response to jasmonic acid;GO:0042742//defense response to bacterium;GO:0080052//response to histidine;GO:0043201//response to leucine;GO:0009611//response to woundi…
AT2G28780	AT2G28780	1.04365	0.000426884	up	1.88546	2.4427	1.93249	1.20043	1.01016	0.710733	GO:0006810//transport;GO:0055085//transmembrane transport;
AT4G13800	AT4G13800	-1.00732	0.000430162	down	1.78676	1.40873	1.97565	3.57136	2.90577	3.95287	GO:0015693//magnesium ion transport;
AT4G34950	AT4G34950	-1.57764	0.000452466	down	14.0462	19.7258	24.3108	43.216	46.5051	77.3606	#N/A
AT3G25780	AOC3	-1.80312	0.000542843	down	0.749956	1.2672	0.963514	2.10089	1.88058	6.08455	GO:0009695//jasmonic acid biosynthetic process;GO:0009620//response to fungus;
AT3G26220	CYP71B3	-1.02706	0.000567167	down	1.2039	1.83828	1.34918	2.34419	3.27387	3.01677	#N/A
AT5G51790	AT5G51790	-1.14793	0.000592863	down	0.933915	1.06401	0.882817	1.80731	1.84414	2.52818	GO:0006357//regulation of transcription by RNA polymerase II;GO:0006355//regulation of transcription, DNA-templated;
AT1G11210	AT1G11210	-1.48222	0.000632887	down	1.1228	0.565513	0.933805	2.1778	1.79601	3.19813	GO:0006979//response to oxidative stress;
AT1G02820	LEA3	-1.50355	0.00064216	down	1.16944	2.19817	1.53825	2.9901	4.07753	6.30284	GO:0009651//response to salt stress;GO:0006950//response to stress;GO:0009414//response to water deprivation;
AT5G53390	FOP1	1.74503	0.000646473	up	1.54869	1.33552	0.822394	0.513068	0.328987	0.20764	GO:0019432//triglyceride biosynthetic process;GO:0048446//petal morphogenesis;
AT1G09500	AT1G09500	-7.22038	0.00066203	down	0.105423	0.241686	0.059068	0.689053	1.03367	64.171	GO:0055114//oxidation-reduction process;
AT5G45310	AT5G45310	-1.05774	0.000686624	down	1.0818	1.46618	1.06018	2.54431	2.28289	2.43734	#N/A
AT2G44460	BGLU28	1.41211	0.000720697	up	1.53052	1.11763	1.13418	0.287993	0.479718	0.507049	GO:0009651//response to salt stress;GO:0005975//carbohydrate metabolic process;GO:0019762//glucosinolate catabolic process;GO:0080167//response to karrikin;
AT1G22500	ATL15	-1.20711	0.000720697	down	2.45327	1.90002	3.4652	6.07315	7.66628	3.77009	GO:0033591//response to L-ascorbic acid;GO:0009416//response to light stimulus;GO:0016567//protein ubiquitination;
AT2G30360	SIP4	-1.21369	0.000769322	down	1.90305	2.5941	3.08353	4.26434	4.23137	8.45334	GO:0006468//protein phosphorylation;GO:0007165//signal transduction;GO:0009268//response to pH;
AT1G10070	BCAT-2	-2.24906	0.000786705	down	0.247427	0.36013	0.476165	0.755725	1.06064	3.38678	GO:0009097//isoleucine biosynthetic process;GO:0009098//leucine biosynthetic process;GO:0009099//valine biosynthetic process;GO:0071669//plant-type cell wall organization or biogenesis;
AT1G52040	MBP1	-2.64746	0.000826795	down	0.984485	0.875978	0.97559	2.85764	3.26265	11.0973	GO:0006952//defense response;
AT2G47130	SDR3	-1.83977	0.000844339	down	0.463842	0.195484	0.342669	0.980719	1.42944	1.12294	GO:0009626//plant-type hypersensitive response;GO:0055114//oxidation-reduction process;GO:0042742//defense response to bacterium;
AT1G49530	GGPS6	-1.01299	0.000848261	down	1.69814	1.4584	1.94022	4.00306	2.90727	3.03623	GO:0033384//geranyl diphosphate biosynthetic process;GO:0016117//carotenoid biosynthetic process;GO:0008299//isoprenoid biosynthetic process;GO:0033386//geranylgeranyl diphosphate biosynthetic process;GO:0045337//farnesyl diphosphate biosynthetic process;
AT3G28540	AT3G28540	-1.44053	0.000850978	down	0.625905	1.23278	0.64377	1.71614	3.12143	1.72225	#N/A
AT1G72140	AT1G72140	-1.42081	0.000866474	down	0.662268	1.3273	0.996338	1.83945	2.12804	3.74392	GO:0009624//response to nematode;
AT5G43580	UPI	-1.57123	0.000871583	down	1.39961	1.27914	1.61837	2.98611	3.06772	6.40657	GO:0050832//defense response to fungus;GO:0006952//defense response;GO:0002213//defense response to insect;
AT4G17470	AT4G17470	-2.51823	0.000881415	down	3.17956	3.72595	3.01198	11.5813	9.12506	34.811	#N/A
AT1G76240	AT1G76240	-1.25387	0.000995257	down	0.966826	1.87187	1.74956	3.00352	4.53236	3.05651	#N/A
AT5G16410	AT5G16410	-1.27779	0.00102404	down	0.907598	1.25165	0.811508	2.02535	1.70338	3.20456	#N/A
AT1G54575	AT1G54575	-2.02464	0.00103112	down	1.80001	1.75533	2.37328	3.47698	4.03515	15.9234	GO:0008150//biological_process;
AT4G37220	AT4G37220	-1.57997	0.00106149	down	0.579457	0.588391	0.849706	2.22465	1.51811	2.13182	GO:0009744//response to sucrose;GO:0009750//response to fructose;GO:0009749//response to glucose;
AT1G36060	AT1G36060	-2.15192	0.00108525	down	0.288083	0.277537	0.355357	1.00625	0.515523	2.4706	GO:0006355//regulation of transcription, DNA-templated;GO:0009873//ethylene-activated signaling pathway;GO:0009415//response to water;
AT5G26340	MSS1	-2.7861	0.00108688	down	1.90768	3.07646	2.86487	8.2726	9.51636	34.2912	GO:0009651//response to salt stress;GO:0009414//response to water deprivation;GO:0046323//glucose import;GO:0009737//response to abscisic acid;GO:0015749//monosaccharide transmembrane transport;
AT1G15760	AT1G15760	1.23357	0.00108882	up	2.37362	2.23885	1.87508	0.788769	1.00053	0.849539	#N/A
AT1G77885	AT1G77885	-1.01297	0.001095	down	1.43267	1.94756	1.85385	3.00602	3.71256	3.49262	GO:0008150//biological_process;
AT3G51430	YLS2	-1.28644	0.00113365	down	2.94342	2.45432	3.71391	4.29603	5.69987	11.385	GO:0009058//biosynthetic process;GO:0009615//response to virus;GO:0009751//response to salicylic acid;GO:0009723//response to ethylene;GO:0009620//response to fungus;GO:0009753//response to jasmonic acid;
AT3G55710	AT3G55710	-1.02088	0.00113585	down	1.25778	1.98577	1.37291	3.49039	3.23465	2.33627	#N/A
AT2G39800	P5CS1	-1.69257	0.00114587	down	23.7631	36.1418	29.0032	69.6274	80.3491	151.708	GO:0009651//response to salt stress;GO:0006561//proline biosynthetic process;GO:0009269//response to desiccation;GO:0042538//hyperosmotic salinity response;GO:0016310//phosphorylation;GO:0009414//response to water deprivation;GO:0055129//L-proline biosynthetic process;GO:0009737//response to abscisic acid;GO:0006979//response to oxidative stress;GO:0048364//root development;GO:0009555//pollen dev…
AT4G18253	AT4G18253	-1.57904	0.00116026	down	0.800649	0.503013	0.418892	1.32266	1.84421	1.89056	#N/A
MSTRG.14176.1	MSTRG.14176.1	-1.64087	0.00119388	down	0.606221	0.406773	0.387637	0.642498	1.71793	1.85985	#N/A
AT5G25110	CIPK25	1.5827	0.00121772	up	0.844875	1.56149	0.995256	0.269488	0.40802	0.392755	GO:0006468//protein phosphorylation;GO:0050832//defense response to fungus;GO:0007165//signal transduction;
AT5G42530	AT5G42530	-1.52897	0.00122153	down	29.0481	25.8802	35.6466	87.8904	116.693	47.9229	GO:0008150//biological_process;
AT4G12470	AZI1	-2.12218	0.00123855	down	0.42138	0.277319	0.877154	2.03933	1.22274	3.46557	GO:0009631//cold acclimation;GO:0009682//induced systemic resistance;GO:0050832//defense response to fungus;GO:0009626//plant-type hypersensitive response;GO:0009627//systemic acquired resistance;GO:0070417//cellular response to cold;
AT4G13110	AT4G13110	-1.15587	0.00123855	down	1.69553	2.90803	2.47733	3.88008	4.28066	6.98322	#N/A
AT2G15400	NRPE3B	1.49134	0.00126405	up	1.71659	1.68788	1.56809	0.750622	0.632784	0.330775	#N/A
AT1G57590	AT1G57590	-2.09512	0.00128625	down	0.589211	0.388266	0.825593	1.37409	1.10112	4.99788	GO:0071555//cell wall organization;
AT5G02170	AT5G02170	-1.1082	0.00129712	down	0.653268	0.702669	1.0922	1.76178	1.81009	1.60662	#N/A
AT1G62225	AT1G62225	-2.35981	0.00129971	down	0.061099	0.709496	0.37488	1.32249	2.06349	2.38703	#N/A
AT5G38930	AT5G38930	-1.0336	0.00142575	down	2.7662	2.69913	2.2894	6.07373	5.66739	3.59142	#N/A
AT3G51910	HSFA7A	1.26867	0.00146731	up	2.75299	3.02854	3.4778	1.10625	1.80898	0.809293	GO:0032268//regulation of cellular protein metabolic process;GO:0034605//cellular response to heat;GO:0009408//response to heat;GO:0043618//regulation of transcription from RNA polymerase II promoter in response to stress;GO:0061408//positive regulation of transcription from RNA polymerase II promoter in response to heat stress;
AT5G67020	AT5G67020	-1.4907	0.0014814	down	0.376513	0.651592	0.45773	0.956483	1.53941	1.53631	GO:0008150//biological_process;
AT5G25230	AT5G25230	1.10153	0.00150509	up	0.853516	0.715613	0.923255	0.405406	0.347637	0.360066	GO:0000398//mRNA splicing, via spliceosome;
AT2G32550	AT2G32550	-1.21485	0.00152307	down	1.72486	1.08802	0.832357	2.93532	2.88124	2.35724	GO:0017148//negative regulation of translation;
AT3G18170	AT3G18170	-1.0325	0.00152307	down	0.81096	1.12692	0.966525	1.44046	2.02094	1.82096	#N/A
AT3G21330	AT3G21330	-1.44588	0.00154882	down	0.307309	0.313956	0.498399	0.977	1.12821	0.875274	GO:0006355//regulation of transcription, DNA-templated;
AT1G17700	PRA1.F1	1.03162	0.00157472	up	3.73688	4.50731	4.26243	1.83744	2.46655	1.57795	GO:0016192//vesicle-mediated transport;
AT4G35110	AT4G35110	-1.18639	0.00159937	down	1.67006	1.64068	1.84929	2.46777	3.01024	5.5192	GO:0080167//response to karrikin;GO:0071733//transcriptional activation by promoter-enhancer looping;GO:0034087//establishment of mitotic sister chromatid cohesion;GO:0007064//mitotic sister chromatid cohesion;GO:0071169//establishment of protein localization to chromatin;GO:1905406//positive regulation of mitotic cohesin loading;GO:1990414//replication-born double-strand break repair via sister …
AT5G61070	HDA18	1.16399	0.00166989	up	1.46339	1.43494	0.911439	0.53252	0.55536	0.542896	GO:0010053//root epidermal cell differentiation;GO:0045604//regulation of epidermal cell differentiation;GO:0006338//chromatin remodeling;
AT1G67330	AT1G67330	-1.34935	0.00167358	down	0.454246	0.856717	0.702758	1.56399	1.52626	1.82652	GO:0009834//plant-type secondary cell wall biogenesis;GO:0045492//xylan biosynthetic process;GO:0009827//plant-type cell wall modification;GO:0006479//protein methylation;GO:0045491//xylan metabolic process;
AT5G67080	MAPKKK19	-2.46103	0.00170384	down	0.190278	0.487482	0.151782	0.821743	0.718238	2.9608	GO:0023014//signal transduction by protein phosphorylation;GO:0007346//regulation of mitotic cell cycle;GO:0032147//activation of protein kinase activity;GO:0031098//stress-activated protein kinase signaling cascade;
AT5G67180	TOE3	-1.03464	0.00197767	down	1.51732	2.9049	1.58917	3.80423	3.66535	4.2433	GO:0009873//ethylene-activated signaling pathway;GO:0006355//regulation of transcription, DNA-templated;
AT1G22230	AT1G22230	1.42733	0.00198114	up	1.12549	1.19609	1.34372	0.448379	0.312362	0.52271	#N/A
AT2G30670	AT2G30670	-1.80997	0.00200684	down	0.417783	0.184329	0.574249	1.63667	1.42316	1.09502	GO:0055114//oxidation-reduction process;
AT3G09480	AT3G09480	1.14261	0.00203885	up	3.59016	3.56993	4.4589	1.3321	1.64017	2.09929	GO:0006334//nucleosome assembly;
AT5G43350	PHT1_3B1	-1.81912	0.00214491	down	0.19016	0.566998	0.173159	1.16801	0.823956	1.16851	GO:0016036//cellular response to phosphate starvation;GO:0006817//phosphate ion transport;GO:1901684//arsenate ion transmembrane transport;
AT4G15680	AT4G15680	-1.06998	0.00217722	down	6.45702	5.09162	12.4667	15.8154	16.2175	16.8061	GO:0045454//cell redox homeostasis;
AT3G20300	AT3G20300	-1.07128	0.00226105	down	3.32712	5.01163	5.45782	6.54336	7.32271	14.0705	#N/A
AT4G08040	ACS11	-1.79117	0.00227207	down	0.353036	0.131178	0.625742	1.45627	1.28939	0.999027	GO:0009693//ethylene biosynthetic process;GO:0009835//fruit ripening;
AT1G52030	MBP2	-2.87908	0.00234425	down	0.483267	0.484766	0.281711	1.47455	1.57248	6.48823	GO:0007155//cell adhesion;GO:0009908//flower development;GO:0006952//defense response;GO:0009611//response to wounding;
AT1G23200	AT1G23200	-2.08396	0.0023511	down	0.185774	0.943642	0.362537	0.907676	1.80433	3.39151	GO:0045490//pectin catabolic process;GO:0042545//cell wall modification;
AT2G39350	ABCG1	-1.19838	0.00235216	down	1.13802	1.42636	1.03635	2.18183	1.68794	4.06547	GO:0010208//pollen wall assembly;GO:0009624//response to nematode;GO:0055085//transmembrane transport;
AT5G13320	PBS3	-1.65883	0.00244669	down	0.340089	0.473332	0.373081	0.75352	0.871299	1.98092	GO:0044419//interspecies interaction between organisms;GO:0010112//regulation of systemic acquired resistance;GO:0009626//plant-type hypersensitive response;GO:0034052//positive regulation of plant-type hypersensitive response;
AT1G23850	AT1G23850	-1.49899	0.00244742	down	0.375197	0.354189	0.396084	1.35363	0.875033	0.858133	GO:0008150//biological_process;
AT5G14000	NAC084	1.87288	0.00244861	up	1.39183	0.737455	0.651783	0.175306	0.195128	0.303725	GO:0006355//regulation of transcription, DNA-templated;
AT3G63470	scpl40	1.34322	0.00250333	up	1.7916	1.72275	1.706	1.02965	0.531233	0.40158	GO:0051603//proteolysis involved in cellular protein catabolic process;
AT5G60950	COBL5	-1.52511	0.00255053	down	0.854455	0.458819	0.37837	1.62824	1.47318	1.61682	GO:0052324//plant-type cell wall cellulose biosynthetic process;GO:0050832//defense response to fungus;GO:0009832//plant-type cell wall biogenesis;GO:0010215//cellulose microfibril organization;GO:0009664//plant-type cell wall organization;
AT3G02800	PFA-DSP3	-1.19594	0.00255604	down	1.07249	0.893734	0.827992	2.03866	1.62311	2.53625	#N/A
AT5G25440	AT5G25440	-1.0011	0.00274649	down	2.89471	2.13654	4.56465	6.36818	5.10398	7.12593	GO:1902479//positive regulation of defense response to bacterium, incompatible interaction;GO:0046777//protein autophosphorylation;GO:0002757//immune response-activating signal transduction;
AT3G09390	MT2A	-1.92774	0.00279598	down	25.488	27.6143	23.582	55.4819	61.0645	163.422	GO:0006878//cellular copper ion homeostasis;
AT3G28300	AT14A	-2.14274	0.00280167	down	0.475786	0.530601	0.670342	0.862694	1.08956	5.21541	GO:0008360//regulation of cell shape;
AT1G10300	AT1G10300	1.87164	0.00281133	up	0.482573	0.619435	0.54813	0.193725	0.158652	0.068257	GO:1900426//positive regulation of defense response to bacterium;GO:0010118//stomatal movement;
AT1G70950	AT1G70950	1.1837	0.00286435	up	1.67143	1.95206	1.36007	0.506883	0.925586	0.677016	#N/A
AT1G22275	ZYP1b	1.01771	0.00287325	up	1.03895	1.29909	1.21138	0.723246	0.45876	0.479462	GO:0007131//reciprocal meiotic recombination;GO:0051301//cell division;GO:0007129//synapsis;
AT5G16530	PIN5	1.38916	0.00303396	up	1.22119	1.05899	0.941771	0.343605	0.399714	0.381763	GO:0010315//auxin efflux;GO:0010252//auxin homeostasis;GO:0009734//auxin-activated signaling pathway;GO:0009555//pollen development;GO:0080162//intracellular auxin transport;GO:0055085//transmembrane transport;GO:0009926//auxin polar transport;
AT5G59670	AT5G59670	-1.62334	0.00317264	down	0.324468	0.31003	0.294323	1.16734	1.26919	0.365669	#N/A
AT5G25995	AT5G25995	-1.65676	0.00320689	down	1.45117	0.87389	1.37471	4.04227	4.16236	3.37848	GO:0008150//biological_process;
AT3G06630	AT3G06630	-1.02769	0.00336577	down	0.616618	0.326185	0.506617	1.0048	0.94526	1.01158	GO:0006468//protein phosphorylation;GO:0006355//regulation of transcription, DNA-templated;
AT3G08860	PYD4	-3.11009	0.00341996	down	0.177184	0.467419	0.467404	1.16368	1.73729	6.28634	GO:0043562//cellular response to nitrogen levels;GO:0009853//photorespiration;
AT5G20420	CHR42	-1.21785	0.00353854	down	0.202491	0.280402	0.165255	0.527704	0.479461	0.453748	#N/A
AT1G21120	IGMT2	-1.50938	0.00361594	down	0.548081	0.56851	0.469221	0.886016	1.3481	2.16294	GO:0019438//aromatic compound biosynthetic process;GO:0042343//indole glucosinolate metabolic process;GO:0032259//methylation;GO:0008152//metabolic process;
AT1G31820	PUT1	-1.11456	0.00369048	down	1.40786	1.72126	2.04539	2.86518	2.54641	5.39065	#N/A
AT2G39200	MLO12	-3.48066	0.00369437	down	0.117409	0.161383	0.35099	0.96467	0.815922	5.18477	GO:0006952//defense response;GO:0010150//leaf senescence;GO:0009817//defense response to fungus, incompatible interaction;
AT1G47960	C/VIF1	-1.04783	0.00388187	down	3.18324	4.98449	3.31286	6.72867	5.56403	10.5158	GO:0043086//negative regulation of catalytic activity;
AT2G29710	AT2G29710	-1.44399	0.00388909	down	0.314498	0.52735	0.378234	1.38321	0.71641	1.14248	#N/A
AT1G04150	AT1G04150	1.60349	0.00389457	up	0.501796	0.323372	0.298846	0.109183	0.115196	0.124096	GO:0008150//biological_process;
MSTRG.2915.5	MSTRG.2915.5	2.6307	0.00400061	up	0.208286	0.401583	0.385314	0	0.069501	0.083734	#N/A
AT2G28110	FRA8	-1.85916	0.00400061	down	0.454198	0.710672	0.429697	0.89965	1.04349	3.6709	GO:0010417//glucuronoxylan biosynthetic process;GO:0006486//protein glycosylation;GO:0009834//plant-type secondary cell wall biogenesis;GO:0071555//cell wall organization;
AT1G78090	TPPB	1.00867	0.00404367	up	1.53514	1.62285	1.95587	0.79766	0.790212	0.883516	GO:0005992//trehalose biosynthetic process;
AT3G02875	ILR1	-1.19769	0.00411	down	2.21107	2.31654	2.00753	3.06705	3.37664	8.00876	GO:0009850//auxin metabolic process;
AT1G65845	AT1G65845	-1.13705	0.00445901	down	1.92981	2.44713	3.8029	4.96505	4.83644	7.55999	GO:0008150//biological_process;
AT5G60720	AT5G60720	-1.08147	0.00455565	down	0.442411	0.725406	0.520335	1.19923	0.966948	1.27503	GO:0008150//biological_process;
AT4G13577	AT4G13577	-1.23492	0.00509786	down	0.736642	0.895068	1.03611	2.37892	2.0939	1.60891	#N/A
AT5G43450	AT5G43450	-1.07763	0.00517591	down	3.22	4.15165	4.20933	5.3871	5.73824	12.6172	GO:0055114//oxidation-reduction process;
AT5G42830	AT5G42830	-1.33858	0.00523875	down	1.14255	0.778857	0.481219	1.53931	1.54493	2.76083	#N/A
AT1G55265	AT1G55265	-1.47252	0.00525131	down	2.10552	1.75195	2.70592	3.52546	3.87326	10.1783	GO:0008150//biological_process;
AT2G14560	LURP1	-2.58932	0.00539424	down	2.10749	1.60982	2.1178	11.466	20.8994	2.91569	GO:0009751//response to salicylic acid;GO:0050832//defense response to fungus;
AT5G46260	AT5G46260	-1.46669	0.00540448	down	0.194181	0.209905	0.133228	0.674756	0.475093	0.29013	GO:0007165//signal transduction;
AT1G56670	AT1G56670	-1.20541	0.00540448	down	0.502568	0.957755	0.728125	1.97802	1.36205	1.53686	GO:0016042//lipid catabolic process;
AT5G13330	Rap2.6L	-3.93789	0.00560898	down	0.149005	0.227994	0.266833	0.79619	0.770955	8.23106	GO:0009651//response to salt stress;GO:0019760//glucosinolate metabolic process;GO:0009414//response to water deprivation;GO:0009723//response to ethylene;GO:0009873//ethylene-activated signaling pathway;GO:0009737//response to abscisic acid;GO:0009753//response to jasmonic acid;GO:0071497//cellular response to freezing;GO:0045893//positive regulation of transcription, DNA-templated;GO:0009751//r…
AT2G31865	PARG2	-1.12726	0.00601854	down	1.56761	1.52272	1.38908	2.34241	2.08455	4.94889	GO:0006282//regulation of DNA repair;GO:0050832//defense response to fungus;GO:1990966//ATP generation from poly-ADP-D-ribose;GO:0006974//cellular response to DNA damage stimulus;GO:0031056//regulation of histone modification;GO:0009225//nucleotide-sugar metabolic process;GO:0005975//carbohydrate metabolic process;
AT1G16730	UP6	-1.048	0.00605373	down	1.70718	1.41304	1.52788	2.30259	3.06002	3.94754	GO:0008150//biological_process;
AT4G28390	AAC3	-1.3073	0.00650681	down	1.09596	1.11973	1.28687	1.95566	1.76793	4.62224	GO:0015865//purine nucleotide transport;GO:0055085//transmembrane transport;
AT5G13210	AT5G13210	-1.46925	0.00652143	down	0.453349	0.383949	0.696314	1.05549	0.743966	2.32007	#N/A
AT5G64190	AT5G64190	-1.41532	0.00680284	down	0.548016	0.840737	0.951271	1.5972	3.32167	1.1936	GO:0008150//biological_process;
AT1G45616	RLP6	-1.47085	0.00684729	down	0.215598	0.138752	0.107068	0.39597	0.377305	0.490852	GO:0007165//signal transduction;
AT1G61800	GPT2	-4.70842	0.00706945	down	0.318765	0.309508	0.224677	0.838575	0.820261	20.4157	GO:0015714//phosphoenolpyruvate transport;GO:0015760//glucose-6-phosphate transport;GO:0010109//regulation of photosynthesis;GO:0035436//triose phosphate transmembrane transport;GO:0015979//photosynthesis;GO:0009624//response to nematode;GO:0080167//response to karrikin;GO:0015713//phosphoglycerate transmembrane transport;GO:0009744//response to sucrose;GO:0009749//response to glucose;GO:0009643/…
AT5G39190	GER2	-2.12839	0.00715513	down	0.170793	0.958535	0.127497	1.3816	1.8309	2.09492	GO:0006950//response to stress;
AT4G37410	CYP81F4	-1.2308	0.0072434	down	1.27048	3.1471	3.3812	4.19362	4.68878	8.75931	GO:0042343//indole glucosinolate metabolic process;GO:0055114//oxidation-reduction process;
AT1G21550	AT1G21550	-1.68792	0.00766265	down	0.58564	0.742199	0.926934	1.96962	1.02991	4.03306	GO:0071456//cellular response to hypoxia;
AT4G24130	AT4G24130	-1.20392	0.00785216	down	1.21127	2.70418	2.09152	3.11276	4.22077	6.07717	GO:0008150//biological_process;
AT3G04060	NAC046	-1.84965	0.00800228	down	0.095132	0.463073	0.392806	0.798091	0.964331	1.52239	GO:1903648//positive regulation of chlorophyll catabolic process;GO:0006355//regulation of transcription, DNA-templated;GO:1900057//positive regulation of leaf senescence;
AT1G09350	GolS3	1.56496	0.008066	up	1.33059	2.85098	1.94169	0.859384	1.12911	0.248201	GO:0009409//response to cold;GO:0006979//response to oxidative stress;
AT3G08870	AT3G08870	-1.2901	0.00817036	down	0.38301	0.384901	0.470787	0.574541	0.973101	1.2798	GO:0006952//defense response;GO:0006468//protein phosphorylation;GO:0042742//defense response to bacterium;GO:0002229//defense response to oomycetes;
AT1G69790	AT1G69790	-1.55068	0.00864619	down	0.306486	0.184955	0.601581	0.936344	0.846344	1.2633	GO:0006468//protein phosphorylation;GO:0016310//phosphorylation;GO:0006952//defense response;
AT4G39955	AT4G39955	-1.14362	0.00868224	down	0.979379	1.46134	1.59853	2.09918	2.28965	4.21266	#N/A
AT5G50335	AT5G50335	-1.37567	0.00878776	down	0.93699	0.686278	0.912756	2.85556	1.69219	1.84845	GO:0008150//biological_process;
AT2G02010	GAD4	-1.06837	0.00902962	down	1.49673	1.70476	1.62304	2.75235	1.9623	4.90401	GO:0006538//glutamate catabolic process;
AT5G23370	AT5G23370	-1.35183	0.00934399	down	0.489602	0.501255	0.672795	1.02797	1.6792	1.40601	#N/A
AT1G02360	AT1G02360	-1.00247	0.00946335	down	1.06124	1.45884	1.52387	2.10774	3.29072	2.68289	GO:0006032//chitin catabolic process;GO:0016998//cell wall macromolecule catabolic process;GO:0005975//carbohydrate metabolic process;GO:0050832//defense response to fungus;GO:0071456//cellular response to hypoxia;
AT3G26320	CYP71B36	-1.3589	0.00964859	down	0.393047	0.397672	0.552374	0.692865	1.36307	1.3144	#N/A
AT4G02330	ATPMEPCRB	-1.095	0.00978286	down	1.97036	2.92888	2.61635	3.8061	3.21206	8.44288	GO:0045490//pectin catabolic process;GO:0009741//response to brassinosteroid;GO:0009620//response to fungus;GO:0042545//cell wall modification;GO:0009409//response to cold;
AT5G11590	TINY2	1.20717	0.00979934	up	1.44933	1.51262	1.26102	0.755811	0.578383	0.412217	GO:0045893//positive regulation of transcription, DNA-templated;GO:0009873//ethylene-activated signaling pathway;
AT1G73330	DR4	-1.10247	0.0103571	down	1.94852	6.18846	4.67447	8.28099	10.8823	7.44431	GO:0010466//negative regulation of peptidase activity;GO:0009414//response to water deprivation;
AT5G65040	AT5G65040	1.35154	0.0108594	up	2.27375	1.3166	1.60053	0.668826	0.599833	0.67788	GO:0042594//response to starvation;GO:0009625//response to insect;GO:0002213//defense response to insect;
MSTRG.12285.5	MSTRG.12285.5	-1.20561	0.0109037	down	0.338211	0.816845	0.51218	0.950892	1.24203	1.51108	#N/A
AT3G05630	PLDP2	-1.33931	0.0109413	down	0.326658	0.477347	0.512538	0.691424	0.715939	1.81893	GO:0006654//phosphatidic acid biosynthetic process;GO:0009733//response to auxin;GO:0060627//regulation of vesicle-mediated transport;GO:0019375//galactolipid biosynthetic process;GO:0008610//lipid biosynthetic process;GO:0006995//cellular response to nitrogen starvation;GO:0048017//inositol lipid-mediated signaling;GO:0009395//phospholipid catabolic process;GO:0016036//cellular response to phosp…
AT3G55290	AT3G55290	-1.03879	0.011118	down	2.00141	1.05293	1.75327	2.59884	2.83019	4.13235	#N/A
AT4G08910	AT4G08910	-1.36468	0.0112061	down	0.656039	0.728564	0.448136	1.23881	2.11467	1.28679	GO:0008150//biological_process;
AT4G39830	AT4G39830	-1.48821	0.0112924	down	0.545076	0.498464	1.07747	1.36861	1.04448	3.40979	GO:1900367//positive regulation of defense response to insect;GO:0055114//oxidation-reduction process;
AT2G41380	AT2G41380	-2.04908	0.0113339	down	0.588429	0.656111	0.320017	0.839447	0.838255	4.68589	GO:0046686//response to cadmium ion;GO:0032259//methylation;
AT2G04100	AT2G04100	-1.48516	0.0113864	down	0.289065	0.814786	0.59781	0.801526	1.59236	2.28053	GO:0055085//transmembrane transport;
AT1G22340	UGT85A7	-1.46664	0.0116092	down	0.288543	0.232413	0.347926	0.670055	0.585582	1.12611	#N/A
AT1G70220	AT1G70220	2.5083	0.0116108	up	1.07485	1.19221	1.43878	0.435888	0.164393	0	#N/A
AT2G24850	TAT3	-5.07861	0.0116926	down	0.15814	0	0.162078	0.56231	2.24559	7.90479	GO:0009753//response to jasmonic acid;GO:0009611//response to wounding;GO:0006520//cellular amino acid metabolic process;GO:0009058//biosynthetic process;
AT5G37300	WSD1	-1.0712	0.0123066	down	0.43612	0.986354	0.656184	1.48556	1.76023	1.23666	GO:0019432//triglyceride biosynthetic process;GO:0010025//wax biosynthetic process;
AT1G58190	RLP9	-1.33005	0.0124116	down	0.14941	0.218628	0.264267	0.363247	0.520556	0.64703	GO:0007165//signal transduction;
AT4G18050	ABCB9	-1.11367	0.01244	down	0.361421	1.01106	0.589805	1.17466	1.16251	1.73933	GO:0055085//transmembrane transport;
AT4G30280	XTH18	-3.805	0.012597	down	0.158297	0.094965	0.445029	1.11037	0.749761	7.91794	GO:0071555//cell wall organization;GO:0042546//cell wall biogenesis;GO:0071456//cellular response to hypoxia;GO:0010411//xyloglucan metabolic process;
AT1G71691	AT1G71691	1.24261	0.0128502	up	0.948397	0.831222	0.674147	0.361775	0.397157	0.250169	GO:0016042//lipid catabolic process;
AT2G41090	AT2G41090	-1.06344	0.0129373	down	27.1481	23.654	31.3486	63.3196	68.9016	33.5048	GO:2000082//regulation of L-ascorbic acid biosynthetic process;GO:0034599//cellular response to oxidative stress;GO:0071456//cellular response to hypoxia;GO:0019722//calcium-mediated signaling;
AT3G53980	AT3G53980	-1.43544	0.0130619	down	0.56305	1.83197	1.13491	2.4229	2.50475	4.27451	GO:0009627//systemic acquired resistance;
AT3G30775	ERD5	-1.44452	0.0132186	down	14.2382	9.534	15.8341	24.5741	25.8164	53.2424	GO:0010133//proline catabolic process to glutamate;GO:0006979//response to oxidative stress;GO:0042742//defense response to bacterium;GO:0071456//cellular response to hypoxia;GO:0009414//response to water deprivation;GO:0055114//oxidation-reduction process;GO:0006562//proline catabolic process;
AT3G25770	AOC2	-1.0415	0.0136299	down	96.4461	146.83	162.625	214.793	237.935	352.68	GO:0009695//jasmonic acid biosynthetic process;GO:0009409//response to cold;
AT2G35035	URED	1.03397	0.0138824	up	3.57455	2.52168	1.9186	1.38471	1.14352	1.20378	GO:0006807//nitrogen compound metabolic process;GO:1905182//positive regulation of urease activity;
AT5G04250	AT5G04250	-1.02428	0.0147684	down	2.45622	2.66428	2.68439	3.39577	3.7215	8.48129	GO:0016579//protein deubiquitination;GO:0006508//proteolysis;
AT1G65790	RK1	-1.20021	0.0147688	down	0.583477	0.428426	0.681006	1.50036	1.71366	0.62379	GO:0006468//protein phosphorylation;GO:0046777//protein autophosphorylation;
AT1G74360	GRACE	-1.23711	0.015031	down	0.939656	0.800575	1.13674	1.17308	1.41143	3.9446	GO:0002215//defense response to nematode;GO:0006468//protein phosphorylation;GO:0009845//seed germination;GO:0009825//multidimensional cell growth;
AT3G03840	SAUR27	-1.02495	0.0169385	down	1.0942	1.66958	1.69301	2.71368	3.48255	2.59299	GO:0009733//response to auxin;
AT3G51860	CAX3	-4.92681	0.0170462	down	0.259908	0.292565	0.649781	0.989134	0.531153	34.4563	GO:0010351//lithium ion transport;GO:0006874//cellular calcium ion homeostasis;GO:0006793//phosphorus metabolic process;GO:0009624//response to nematode;GO:0006882//cellular zinc ion homeostasis;GO:0030026//cellular manganese ion homeostasis;GO:0070588//calcium ion transmembrane transport;GO:0055062//phosphate ion homeostasis;GO:0006814//sodium ion transport;GO:0051592//response to calcium ion;
AT1G26390	AT1G26390	-3.35178	0.0171029	down	0.059085	0.294734	0.15789	0.62498	0.570903	4.12721	#N/A
AT2G43020	PAO2	-1.13933	0.0176821	down	16.9738	18.3725	19.6443	27.8163	30.987	57.6967	GO:0046208//spermine catabolic process;GO:0006598//polyamine catabolic process;GO:0055114//oxidation-reduction process;GO:0046203//spermidine catabolic process;
AT2G33260	AT2G33260	1.34251	0.0182743	up	1.02364	0.763237	0.838847	0.386022	0.389635	0.164231	GO:0003333//amino acid transmembrane transport;
AT1G02400	GA2OX6	-1.64049	0.0187896	down	0.716868	1.14677	0.946122	1.23137	1.34165	5.96644	GO:0055114//oxidation-reduction process;GO:0009686//gibberellin biosynthetic process;GO:0045487//gibberellin catabolic process;GO:0009639//response to red or far red light;GO:0009416//response to light stimulus;
AT5G63450	CYP94B1	-1.15037	0.0188684	down	0.354363	0.952686	0.631481	1.35384	1.53318	1.25804	GO:0055114//oxidation-reduction process;GO:0009694//jasmonic acid metabolic process;GO:0009611//response to wounding;
AT5G45240	AT5G45240	-1.40432	0.0193278	down	0.180549	0.23376	0.140851	0.684432	0.406115	0.383358	#N/A
AT3G04010	AT3G04010	-1.62867	0.0193278	down	0.28576	0.492623	0.862138	0.813386	0.941333	3.19484	GO:0005975//carbohydrate metabolic process;
AT2G45890	ROPGEF4	-1.00379	0.0197496	down	0.499738	0.640246	0.578981	0.858208	1.29501	1.20126	GO:0009817//defense response to fungus, incompatible interaction;GO:0009664//plant-type cell wall organization;GO:0048767//root hair elongation;GO:0005515//protein binding;
AT4G30460	AT4G30460	-1.83452	0.0198588	down	1.16313	1.10237	0.792306	1.13996	1.6407	7.77812	GO:0008150//biological_process;
AT1G49920	AT1G49920	1.16382	0.0198609	up	0.681857	0.927777	0.744959	0.491025	0.315331	0.212732	#N/A
AT2G15480	UGT73B5	-1.72243	0.020074	down	0.39338	0.77227	0.571357	0.834789	0.757329	3.98729	GO:0051707//response to other organism;GO:0006952//defense response;
AT3G28220	AT3G28220	-1.17629	0.0209044	down	22.992	25.7615	26.2605	38.9425	41.7399	82.355	#N/A
AT4G12290	AT4G12290	-1.49275	0.0221111	down	3.49409	4.24742	3.10735	5.95771	7.04721	16.7906	GO:1903426//regulation of reactive oxygen species biosynthetic process;GO:0010118//stomatal movement;GO:0009308//amine metabolic process;GO:0055114//oxidation-reduction process;
AT1G02390	GPAT2	-1.42995	0.0224697	down	0.401932	1.06533	0.918086	1.10412	1.40161	3.70492	GO:0016024//CDP-diacylglycerol biosynthetic process;GO:0010143//cutin biosynthetic process;
AT5G11410	AT5G11410	-1.32507	0.0226732	down	0.44228	0.805962	0.802501	1.17275	1.17931	2.66211	GO:1902479//positive regulation of defense response to bacterium, incompatible interaction;GO:0002757//immune response-activating signal transduction;GO:0006468//protein phosphorylation;GO:0016310//phosphorylation;
AT1G70260	UMAMIT36	1.35356	0.0229171	up	15.9074	17.637	8.54217	6.50469	6.32359	3.0099	GO:1900425//negative regulation of defense response to bacterium;GO:1900150//regulation of defense response to fungus;GO:1902289//negative regulation of defense response to oomycetes;
AT3G45860	CRK4	-2.62013	0.0235834	down	0.221696	0.516982	0.424107	1.53477	4.86782	0.606011	GO:0042742//defense response to bacterium;GO:0009751//response to salicylic acid;GO:0006952//defense response;GO:0012501//programmed cell death;GO:0006468//protein phosphorylation;
AT2G16060	HB1	-1.10841	0.0245308	down	0.740945	0.724615	0.765639	1.83031	1.68222	1.14216	GO:0071456//cellular response to hypoxia;GO:0001666//response to hypoxia;
AT4G05110	ENT6	-1.07507	0.0257466	down	0.505371	0.4595	0.702476	0.928271	1.14221	1.56431	GO:1901642//nucleoside transmembrane transport;GO:0015858//nucleoside transport;
AT1G29280	WRKY65	-1.23607	0.0264586	down	0.376048	0.227244	0.416429	0.744636	0.863025	0.762528	GO:0006355//regulation of transcription, DNA-templated;
AT2G37210	LOG3	1.17451	0.0266649	up	1.22755	1.2256	1.26803	0.602581	0.663728	0.335102	GO:0009691//cytokinin biosynthetic process;
AT2G25000	WRKY60	-1.14551	0.0270012	down	0.880698	1.48565	1.31439	1.65644	1.973	4.35892	GO:0002237//response to molecule of bacterial origin;GO:0006355//regulation of transcription, DNA-templated;GO:0042742//defense response to bacterium;GO:0050832//defense response to fungus;GO:0009751//response to salicylic acid;GO:0031347//regulation of defense response;
AT3G49120	PRXCB	-3.04454	0.0274586	down	10.183	17.6406	17.5892	32.9308	40.6841	286.205	GO:0042742//defense response to bacterium;GO:0009826//unidimensional cell growth;GO:0002221//pattern recognition receptor signaling pathway;GO:0072593//reactive oxygen species metabolic process;GO:0006952//defense response;GO:0009416//response to light stimulus;GO:0050832//defense response to fungus;GO:0042744//hydrogen peroxide catabolic process;GO:0006979//response to oxidative stress;GO:005511…
AT5G39160	AT5G39160	-2.01328	0.0275339	down	0.078034	0.726993	0.110436	1.09287	1.19026	1.36635	GO:0006950//response to stress;
AT1G07520	AT1G07520	2.01847	0.0279022	up	0.740694	0.510568	0.78546	0.435173	0.042383	0.026648	GO:0006355//regulation of transcription, DNA-templated;GO:0010200//response to chitin;
AT5G07010	ST2A	-1.1225	0.0282631	down	1.3061	2.42859	2.26005	2.97656	2.42576	7.18205	GO:0009694//jasmonic acid metabolic process;GO:0009753//response to jasmonic acid;
AT5G43040	AT5G43040	-1.30423	0.0290829	down	0.308273	0.653653	0.247949	1.2783	0.972528	0.630276	#N/A
AT5G61740	ABCA10	-1.0437	0.0295437	down	0.339261	0.421219	0.252387	0.678973	0.538575	0.885972	GO:0055085//transmembrane transport;GO:0006869//lipid transport;
AT1G52410	TSA1	-1.06682	0.0297701	down	8.08964	9.9978	9.16066	13.7512	13.5048	29.1244	GO:0009640//photomorphogenesis;GO:0050832//defense response to fungus;
AT3G48990	AAE3	-1.07988	0.0317566	down	28.6341	34.8133	34.7746	48.6019	51.9447	99.1737	GO:0033611//oxalate catabolic process;GO:0010030//positive regulation of seed germination;GO:0010214//seed coat development;GO:0046686//response to cadmium ion;GO:0050832//defense response to fungus;
AT3G49620	DIN11	-3.53807	0.0318024	down	0.353441	0.392133	0.647204	0.926598	0.887576	14.0959	GO:0009267//cellular response to starvation;GO:0007568//aging;GO:0055114//oxidation-reduction process;
AT1G21400	AT1G21400	-1.44231	0.0328227	down	3.08085	4.21472	3.16256	6.08681	5.88404	14.845	GO:0043617//cellular response to sucrose starvation;GO:0009083//branched-chain amino acid catabolic process;GO:0055114//oxidation-reduction process;GO:0009646//response to absence of light;GO:0009744//response to sucrose;
AT3G03470	CYP89A9	-2.14755	0.0329366	down	3.45241	3.77453	3.30306	7.11811	6.28382	31.3829	GO:0055114//oxidation-reduction process;
AT3G26500	PIRL2	-1.0256	0.0335581	down	0.45521	0.604228	0.933557	1.15472	1.14249	1.63668	GO:0055046//microgametogenesis;GO:0008150//biological_process;
AT1G33960	AIG1	-1.41833	0.0339273	down	0.571852	0.209064	0.324563	0.544019	1.6862	0.82384	GO:0009617//response to bacterium;
AT5G24160	SQE6	-1.43413	0.0339273	down	4.08954	6.71083	5.886	9.22367	10.1785	23.9584	GO:0016126//sterol biosynthetic process;GO:0055114//oxidation-reduction process;
AT1G43910	AT1G43910	-1.50931	0.0349487	down	0.635081	0.230862	0.239794	0.694704	0.726823	1.63371	GO:0009737//response to abscisic acid;
AT1G09170	AT1G09170	-1.39335	0.0350183	down	0.17642	0.195993	0.085285	0.249096	0.598275	0.307491	GO:0007018//microtubule-based movement;
AT4G02280	SUS3	-3.73925	0.0350292	down	0.257354	0.285091	0.161241	0.327303	0.498878	8.20534	GO:0010431//seed maturation;GO:0009414//response to water deprivation;GO:0010555//response to mannitol;GO:0005985//sucrose metabolic process;GO:0005982//starch metabolic process;
AT5G17860	CAX7	-2.71608	0.0354484	down	0.324489	0.347962	0.343913	0.751727	0.650167	5.7161	GO:0055085//transmembrane transport;GO:0006814//sodium ion transport;GO:0006813//potassium ion transport;
AT1G17380	JAZ5	-1.31321	0.0355849	down	3.25656	5.57015	4.15021	7.78157	6.10291	16.491	GO:0031347//regulation of defense response;GO:0009611//response to wounding;GO:2000022//regulation of jasmonic acid mediated signaling pathway;GO:0009753//response to jasmonic acid;GO:0006952//defense response;
AT5G46230	AT5G46230	-1.03545	0.0364191	down	1.00811	0.758432	1.0246	1.78295	1.58846	2.21827	GO:0008150//biological_process;
AT5G14180	MPL1	-2.95372	0.0367909	down	0.566027	0.277135	0.258888	0.970061	0.621381	6.85313	GO:0016042//lipid catabolic process;GO:0002213//defense response to insect;
AT1G03170	FAF2	1.7671	0.0371772	up	0.947063	0.475554	0.47497	0.371289	0.098748	0.065757	GO:0010075//regulation of meristem growth;
AT5G19100	AT5G19100	-1.17612	0.0372334	down	0.635787	0.894736	0.885944	1.08271	1.22615	2.96832	GO:0030163//protein catabolic process;GO:0006508//proteolysis;
AT5G25810	tny	1.03141	0.0375384	up	1.18819	1.28219	1.65634	0.580106	0.893594	0.477098	GO:0006355//regulation of transcription, DNA-templated;GO:0009825//multidimensional cell growth;
AT1G47400	AT1G47400	1.18095	0.037761	up	1.90601	1.65027	1.25382	0.717349	0.797309	0.506945	GO:1990641//response to iron ion starvation;GO:0034758//positive regulation of iron ion transport;
AT4G36950	MAPKKK21	-1.31551	0.0379319	down	1.51235	1.71299	1.30122	1.67228	1.94135	7.17247	GO:0032147//activation of protein kinase activity;GO:0031098//stress-activated protein kinase signaling cascade;GO:0023014//signal transduction by protein phosphorylation;GO:0007346//regulation of mitotic cell cycle;
AT2G30660	AT2G30660	-1.1199	0.0384467	down	0.648787	0.550478	0.455543	0.825201	1.04853	1.62119	GO:0006574//valine catabolic process;
AT5G10760	AT5G10760	-2.01231	0.0392503	down	0.682418	0.736118	1.33204	1.72016	7.1404	1.97273	GO:0030163//protein catabolic process;GO:0009627//systemic acquired resistance;GO:0006508//proteolysis;
AT2G43510	TI1	-3.42863	0.0399008	down	1.85974	1.46757	1.37696	2.20973	3.19643	43.584	GO:0050832//defense response to fungus;GO:0006952//defense response;GO:0009405//pathogenesis;GO:0031640//killing of cells of other organism;
AT3G51400	AT3G51400	-1.23571	0.040241	down	0.455999	1.12688	0.722481	1.0644	1.83573	2.31771	#N/A
AT3G04510	LSH2	-1.1122	0.040241	down	0.374546	0.442616	0.419837	0.929931	0.818304	0.847882	GO:0007275//multicellular organism development;GO:0009416//response to light stimulus;
AT3G59700	HLECRK	-1.46423	0.0414313	down	0.314305	0.304159	0.36093	0.418568	0.526499	1.69119	GO:1900425//negative regulation of defense response to bacterium;GO:0042742//defense response to bacterium;GO:0090333//regulation of stomatal closure;GO:0002229//defense response to oomycetes;GO:0046777//protein autophosphorylation;GO:0006952//defense response;
AT1G13340	AT1G13340	-2.49694	0.0416155	down	0.345459	0.568808	0.367054	0.660083	1.15393	5.27824	GO:0006979//response to oxidative stress;GO:0015031//protein transport;GO:0008104//protein localization;
AT2G26695	AT2G26695	1.376	0.0430094	up	1.80231	2.52988	1.55303	1.02308	0.937331	0.215844	GO:0008150//biological_process;
AT5G67480	BT4	-1.18635	0.0435437	down	16.2864	12.9972	21.493	32.5632	24.0656	56.0266	GO:0009611//response to wounding;GO:0009753//response to jasmonic acid;GO:0006355//regulation of transcription, DNA-templated;GO:0009739//response to gibberellin;GO:0009751//response to salicylic acid;GO:0009651//response to salt stress;GO:0042542//response to hydrogen peroxide;GO:0009733//response to auxin;GO:0016567//protein ubiquitination;
AT1G62300	WRKY6	-2.52188	0.0435452	down	0.675047	1.88574	1.26348	2.41054	3.05455	15.6628	GO:0080169//cellular response to boron-containing substance deprivation;GO:0045892//negative regulation of transcription, DNA-templated;GO:0009873//ethylene-activated signaling pathway;GO:0016036//cellular response to phosphate starvation;GO:0010200//response to chitin;
AT2G34810	AT2G34810	-3.30861	0.0439064	down	2.28037	4.71285	2.59461	4.65131	7.58173	78.8068	GO:0009611//response to wounding;GO:0009753//response to jasmonic acid;GO:0055114//oxidation-reduction process;
AT5G50800	SWEET13	-1.54215	0.0444042	down	0.238921	1.36795	0.363002	1.66176	1.2787	2.59128	GO:0080112//seed growth;GO:0052543//callose deposition in cell wall;GO:0009901//anther dehiscence;GO:0015770//sucrose transport;GO:1905200//gibberellic acid transmembrane transport;GO:0006869//lipid transport;GO:0008643//carbohydrate transport;GO:0009555//pollen development;GO:1905039//carboxylic acid transmembrane transport;
AT3G20395	AT3G20395	-1.28224	0.0452147	down	1.42248	0.894816	1.31379	1.83158	1.59212	5.05452	#N/A
AT1G02630	AT1G02630	-1.09761	0.0457478	down	0.264434	0.29222	0.329154	0.667924	0.648503	0.588668	GO:1901642//nucleoside transmembrane transport;
AT1G21110	IGMT3	-1.14749	0.0457555	down	0.576016	0.279304	0.80846	0.954221	1.36232	1.29633	GO:0008152//metabolic process;GO:0032259//methylation;GO:0019438//aromatic compound biosynthetic process;
AT1G25370	AT1G25370	-1.21753	0.047662	down	0.782426	0.632627	0.265281	0.859581	1.55374	1.42642	GO:0008150//biological_process;
AT4G15530	PPDK	-1.09757	0.0477187	down	5.91175	8.81368	8.14536	10.2769	13.6456	23.4392	GO:0016310//phosphorylation;GO:0015979//photosynthesis;GO:0006090//pyruvate metabolic process;
AT3G47780	ABCA7	-1.07192	0.0477841	down	0.401264	0.475777	0.650956	0.641998	0.773529	1.69796	GO:0055085//transmembrane transport;GO:0006869//lipid transport;
AT2G34790	MEE23	-1.51667	0.0483576	down	0.138264	0.539224	0.255107	0.419095	0.914412	1.23819	GO:0010197//polar nucleus fusion;GO:0009793//embryo development ending in seed dormancy;GO:0055114//oxidation-reduction process;
AT1G13990	AT1G13990	-1.3584	0.048589	down	5.02881	7.00076	7.53817	9.29817	12.201	26.9033	GO:0008150//biological_process;
AT5G38780	AT5G38780	-1.02624	0.0487225	down	0.646039	0.834782	0.498976	1.37478	1.75582	0.879503	GO:0032259//methylation;
AT5G26660	MYB86	-1.12708	0.0489416	down	0.384228	0.453959	0.243785	0.686169	0.767001	0.849332	GO:0045892//negative regulation of transcription, DNA-templated;GO:0030154//cell differentiation;GO:0010119//regulation of stomatal movement;
AT2G47180	GolS1	-1.42576	0.0490444	down	2.44253	4.36677	3.40938	5.9448	5.58894	14.8907	GO:0009409//response to cold;GO:0009408//response to heat;GO:0009737//response to abscisic acid;GO:0006012//galactose metabolic process;GO:0009414//response to water deprivation;GO:0009651//response to salt stress;GO:0006979//response to oxidative stress;
